# Supplementary material for: Factors contributing to the rising prevalence of waterpipe smoking dependence among university students: a cross-sectional study
Source: BMC Med Educ. 2024 Feb 20;24:164. doi: 10.1186/s12909-024-05156-0 (PMC10880219; doi:10.1186/s12909-024-05156-0)
Supplement: Supplementary file 1 — Supplementary Material 1: The questionnaire [file 12909_2024_5156_MOESM1_ESM.xlsx]

## Sheet: Sheet1
number	University	College	College2	Age	Age_grouped	Gender	State	Income	Residency	Residency2	Living_place	Number_of_people	Number_of_people2	Time_with_friends	Physical_activity	Smok_Cigarette	Smok_Cigarette_day	Smok_Vape	Smok_Vape_puffday	Number_of_smokers	Number_of_smokers2	Smoking_father	Smoking_father_Cig	Smoking_father_WP	Smoking_father_Vape	Smoking_mother	Smoking_mother_Cig	Smoking_mother_WP	Smoking_mother_Vape	Smoking_friend	Smoking_friend_Cig	Smoking_friend_WP	Smoking_friend_Vape	LWDS	LWDS1_Y1	LWDS2_Y2	LWDS3_Y3	LWDS4_Y4	LWDS5_please_others	LWDS6_morale	LWDS7_pleasure	LWDS8_relax_nerves	LWDS9_serious_ill	LWDS10_eatexchange	LWDS11_alone	LWDS_score	WTS_Dependence	SmokingWP_usedto	SmokingWP_concentrate
30	4	2	2	22	2	1	6	2	2	2	1	6	2	3	2	1	0	2	0	2	1	2	2	1	1	1	1	1	1	2	2	1	1		2	0	1	1	2	3	3	2	3	3	2	22	2	1	1
50	4	3	2	21	2	1	2	1	1	1	1	3	1	1	2	1	0	2	0	1	1	2	2	1	1	1	1	1	1	2	2	2	1		2	1	1	0	1	1	1	1	1	1	1	11	2	3	3
90	4	3	2	21	2	2	4	3	1	1	2	6	2	3	3	1	0	2	0	2	1	2	2	1	1	2	2	2	1	2	2	2	1		0	1	0	0	2	2	3	3	0	0	0	11	2	4	3
210	4	3	2	19	1	1	6	3	2	2	2	4	1	3	2	1	0	2	0	2	1	2	2	1	1	1	1	1	1	2	2	2	1		3	3	3	3	2	2	3	3	2	2	3	29	2	1	1
420	4	3	2	22	2	1	6	3	2	2	2	12	2	3	2	1	0	2	0	0	0	1	1	1	1	1	1	1	1	2	2	2	1		1	2	0	2	0	1	3	2	0	0	0	11	2	1	2
560	4	3	2	19	1	2	7	2	2	2	1	3	1	2	2	1	0	2	0	2	1	2	2	1	1	1	1	1	1	2	2	1	1		1	2	0	1	0	2	3	2	0	0	0	11	2	1	4
1	1	2	2	18	1	2	1	2	1	1	1	6	2	2	2	1	0	2	0	1	1	1	1	1	1	1	1	1	1	1	1	1	1		1	0	0	0	0	2	3	0	0	0	0	6	1	3	4
10	1	1	1	21	2	2	1	3	1	1	1	5	1	2	1	2	4	2	0	2	1	1	1	1	1	2	1	2	1	2	2	2	1		1	1	1	0	2	1	2	1	0	0	0	9	1	3	4
100	1	1	1	20	1	1	1	3	2	2	1	5	1	2	2	1	0	2	0	3	2	2	2	1	1	1	1	1	1	2	1	1	2		1	0	0	0	0	2	1	1	0	0	0	5	1	2	3
100m	5	1	1	20	1	1	6	3	2	2	1	7	2	2	2	1	0	2	100	3	2	2	2	2	1	2	1	1	1	2	1	2	1		2	1	1	2	0	2	2	2	0	0	0	12	2	2	1
101	1	1	1	22	2	1	1	1	2	2	1	0	1	1	3	2	20	2	200	1	1	1	1	1	1	1	1	1	1	2	2	2	2		3	1	3	0	1	1	3	3	1	1	2	19	2	1	2
101m	5	2	2	19	1	1	6	1	3	1	1	6	2	2	3	1	0	2	0	2	1	2	1	2	1	2	1	1	1	2	1	2	2		2	1	2	2	2	1	1	0	0	0	1	12	2	2	2
102	1	1	1	23	2	1	4	2	2	2	1	8	2	2	2	2	9	2	4	3	2	2	1	2	1	1	1	1	1	2	1	2	1		2	2	3	2	1	2	2	3	2	2	2	23	2	1	1
102m	5	2	2	22	2	1	6	3	1	1	2	3	1	2	2	2	11	2	33	2	1	2	1	2	1	2	1	1	1	2	2	2	2		2	1	1	2	1	2	1	0	0	0	1	11	2	2	2
103	1	1	1	21	2	2	1	2	2	2	1	6	2	3	1	1	0	2	0	2	1	2	2	1	1	1	1	1	1	2	1	1	2		0	1	2	1	2	1	1	1	0	0	0	9	1	1	2
103m	5	2	2	22	2	1	6	3	1	1	1	7	2	3	2	2	15	2	0	1	1	2	1	1	2	2	1	1	1	2	1	2	1		2	1	2	1	2	0	0	1	0	0	0	9	1	2	3
104	1	1	1	20	1	1	1	4	2	2	1	4	1	2	2	2	20	2	0	2	1	1	1	1	1	2	1	2	1	2	2	1	1		1	3	3	1	0	0	2	0	3	0	2	15	2	1	1
104m	5	2	2	22	2	1	6	2	1	1	1	5	1	2	1	1	0	2	0	2	1	2	1	2	1	2	1	1	1	2	1	2	1		2	1	1	2	2	3	3	3	1	0	0	18	2	2	1
105	1	1	1	19	1	1	1	3	2	2	1	6	2	3	2	1	0	2	0	1	1	1	1	1	1	1	1	1	1	2	2	2	2		3	3	3	3	2	2	2	3	3	0	0	24	2	2	2
105m	5	1	1	20	1	1	6	3	1	1	1	9	2	2	3	2	20	2	0	2	1	2	1	2	1	2	1	1	1	2	1	2	1		2	2	2	2	3	2	2	2	0	2	1	20	2	2	2
106	1	1	1	20	1	2	3	2	2	2	1	5	1	3	1	1	0	2	0	3	2	2	2	1	1	1	1	1	1	2	1	2	1		1	2	2	2	0	0	3	0	3	3	0	16	2	1	4
106m	5	2	2	19	1	2	6	3	2	2	1	9	2	2	2	1	0	2	0	4	2	2	1	2	1	2	2	1	1	2	2	2	1		2	1	1	1	1	2	3	3	1	1	2	18	2	1	2
107	1	1	1	20	1	2	1	3	1	1	1	6	2	2	1	1	0	2	0	6	2	2	2	1	1	2	1	2	1	2	1	2	2		3	2	3	1	0	0	3	3	2	3	2	22	2	1	3
107m	5	2	2	18	1	1	6	2	1	1	1	10	2	2	1	2	14	2	100	5	2	2	1	2	1	2	1	1	1	2	2	2	1		3	0	3	2	3	3	2	1	0	1	2	20	2	2	2
108	1	1	1	20	1	2	1	1	2	2	1	2	1	3	2	1	0	2	0	1	1	1	1	1	1	1	1	1	1	2	1	2	1		3	1	0	1	0	1	1	1	0	0	0	8	1	4	2
108m	5	1	1	21	2	1	6	2	1	1	1	8	2	2	2	2	20	2	100	4	2	2	1	1	2	2	1	1	1	2	1	2	2		2	1	2	2	1	2	1	2	1	1	3	18	2	2	3
109	1	1	1	21	2	2	1	4	1	1	1	6	2	2	1	1	0	2	0	5	2	2	1	2	1	1	1	1	1	2	2	2	2		1	1	2	1	0	0	3	0	0	0	0	8	1	1	4
109m	5	2	2	23	2	1	8	4	3	1	1	8	2	2	3	1	0	2	0	3	2	2	2	2	1	2	1	1	2	2	2	2	2		3	1	1	2	1	2	1	1	1	0	0	13	2	3	2
10h	3	1	1	20	1	2	4	2	1	1	3	2	1	2	2	1	0	2	0	1	1	1	1	1	1	1	1	1	1	2	1	2	1		2	3	2	2	0	3	3	3	3	3	3	27	2	1	2
10hb	2	2	2	19	1	1	7	4	1	1	1	8	2	2	1	1	0	2	170	4	2	2	2	1	1	1	1	1	1	2	2	2	2		1	2	0	1	0	0	3	1	0	0	0	8	1	4	4
10m	5	3	2	20	1	1	8	3	2	2	2	7	2	2	2	1	0	2	0	2	1	2	1	2	1	1	1	1	1	2	1	2	1		3	1	3	1	3	3	2	3	3	1	2	25	2	1	1
10n	3	3	2	23	2	2	10	3	2	2	3	0	1	2	1	1	0	2	0	8	2	2	2	1	1	2	2	1	1	2	2	2	2		3	1	3	3	0	2	3	1	3	3	3	25	2	1	3
100	4	3	2	23	2	2	7	3	2	2	1	0	1	1	2	1	0	2	0	0	0	1	1	1	1	2	1	2	1	2	2	2	1		0	1	0	0	3	2	3	3	1	1	1	15	2	1	4
11	1	1	1	21	2	2	1	2	1	1	1	7	2	1	2	1	0	2	0	6	2	2	2	1	1	2	1	2	1	2	1	2	1		1	1	2	2	2	0	3	2	0	0	0	13	2	1	4
110	1	1	1	22	2	1	4	2	2	2	1	5	1	2	1	1	0	2	0	4	2	2	2	1	1	1	1	1	1	2	2	1	1		0	3	2	1	0	3	3	2	0	0	2	16	2	2	4
110m	5	1	1	22	2	1	6	3	1	1	1	9	2	3	3	2	20	2	100	3	2	2	1	2	1	2	1	1	1	2	1	2	2		1	1	2	1	3	1	2	1	0	0	0	12	2	3	2
111	1	1	1	22	2	2	1	3	1	1	1	4	1	3	3	1	0	2	0	2	1	1	1	1	1	2	1	2	1	2	2	2	2		3	3	3	3	0	0	3	0	0	1	3	19	2	1	4
111m	5	1	1	20	1	1	6	1	1	1	1	5	1	2	2	2	15	2	150	2	1	2	1	2	1	2	2	1	1	2	2	2	1		2	2	2	2	0	2	3	3	0	0	0	16	2	1	1
112m	5	1	1	20	1	2	6	2	2	2	1	8	2	2	1	2	14	2	0	2	1	2	1	2	1	2	1	2	1	2	1	2	1		1	1	1	2	2	1	1	2	1	0	2	14	2	2	2
113	1	1	1	19	1	2	4	2	1	1	1	5	1	2	2	1	0	2	0	3	2	1	1	1	1	1	1	1	1	2	1	2	1		0	1	0	0	2	2	3	0	0	0	1	9	1	3	4
113m	5	1	1	19	1	1	6	3	1	1	1	5	1	3	3	1	0	2	120	99999	99999	2	1	1	1	2	1	1	1	2	1	1	1		1	0	0	1	0	0	1	2	0	1	2	8	1	4	4
114	1	2	2	20	1	1	1	4	2	2	1	6	2	1	3	1	0	2	0	1	1	2	2	1	1	1	1	1	1	2	2	2	2		0	0	0	0	0	1	3	1	0	0	1	6	1	3	4
114m	5	2	2	19	1	1	6	2	2	2	1	6	2	3	3	2	13	2	30	1	1	2	1	2	1	2	1	1	1	2	2	2	1		2	1	3	2	1	1	2	3	2	2	1	20	2	2	2
115m	5	1	1	23	2	1	6	3	2	2	1	11	2	2	2	2	10	2	0	4	2	2	1	2	1	2	1	1	1	2	2	2	1		1	1	1	2	2	3	3	3	0	0	0	16	2	2	3
116	1	1	1	19	1	1	4	2	1	1	1	5	1	2	1	1	0	2	0	1	1	2	1	2	1	2	1	2	1	2	2	1	1		0	1	1	1	0	0	3	2	0	0	0	8	1	3	4
116m	5	2	2	19	1	1	8	3	1	1	1	4	1	2	2	1	0	2	33	2	1	2	2	2	1	2	1	2	1	2	2	2	2		2	2	2	1	3	2	1	1	2	1	1	18	2	2	3
117	1	1	1	19	1	1	1	2	2	2	1	4	1	3	3	1	0	2	0	3	2	2	1	2	1	1	1	1	1	2	1	1	2		0	0	0	1	0	1	3	2	0	0	2	9	1	4	4
117m	5	1	1	20	1	1	6	2	1	1	1	5	1	2	1	2	5	2	0	2	1	2	2	1	1	2	1	1	1	2	2	2	1		2	1	2	1	2	2	3	2	2	1	2	20	2	2	1
118	1	1	1	18	1	1	4	2	2	2	1	4	1	3	2	2	20	2	40	4	2	2	2	2	1	1	1	1	1	2	2	2	2		3	3	3	3	0	3	3	3	1	3	0	25	2	1	4
118m	5	2	2	20	1	1	6	2	1	1	1	7	2	3	3	2	7	2	0	2	1	2	2	1	1	2	1	1	1	2	2	1	1		1	2	1	0	1	0	0	2	0	0	0	7	1	3	3
119	1	1	1	19	1	1	1	2	2	2	1	7	2	3	3	1	0	2	0	1	1	1	1	1	1	1	1	1	1	2	1	2	1		1	0	0	1	0	1	3	3	0	1	2	12	2	2	3
119m	5	1	1	20	1	1	6	3	2	2	1	7	2	2	1	1	0	2	200	1	1	2	1	1	1	2	1	1	1	2	1	2	1		1	1	2	1	1	0	0	3	0	0	3	12	2	1	1
11h	3	3	2	18	1	1	10	2	1	1	3	0	1	2	2	2	40	2	7000	1	1	2	2	1	1	1	1	1	1	2	2	2	2		2	0	1	1	0	3	3	3	1	0	2	16	2	1	3
11hb	2	1	1	20	1	1	7	3	2	2	1	8	2	2	1	2	0	2	0	6	2	2	2	1	1	2	1	2	1	2	2	1	1		2	2	2	1	3	3	3	3	3	0	1	23	2	1	2
11m	5	2	2	21	2	1	8	4	2	2	1	5	1	2	2	2	20	2	100	2	1	2	2	1	1	1	1	1	1	2	2	2	1		3	1	3	1	2	2	2	2	2	1	2	21	2	1	1
11n	3	3	2	23	2	2	4	2	2	2	3	0	1	3	1	1	0	2	0	7	2	2	1	2	1	2	1	2	1	2	2	2	2		3	2	3	3	0	2	2	3	2	2	2	24	2	1	1
110	4	3	2	21	2	2	2	2	2	2	2	3	1	3	2	1	0	2	0	1	1	2	2	1	1	1	1	1	1	2	2	2	1		1	1	0	1	3	2	3	0	0	0	1	12	2	2	3
12	1	2	2	19	1	2	5	2	2	2	1	6	2	3	2	1	0	2	0	4	2	2	1	2	1	2	1	2	1	1	1	1	1		0	0	1	0	0	1	2	0	0	0	0	4	1	4	4
120	1	1	1	19	1	2	1	2	1	1	1	5	1	3	1	1	0	2	0	3	2	2	2	1	1	2	1	2	1	2	1	2	1		3	2	3	3	0	3	3	2	2	3	3	27	2	1	2
120m	5	2	2	19	1	1	8	4	2	2	1	8	2	3	2	1	0	2	0	3	2	2	2	1	1	2	1	1	1	2	1	1	1		0	0	0	0	0	1	0	0	0	0	0	1	1	4	4
121	1	1	1	19	1	2	1	2	1	1	1	5	1	3	1	1	0	2	0	2	1	2	2	1	1	2	2	1	1	2	1	2	1		2	2	1	2	0	3	3	2	1	3	0	19	2	2	4
121m	5	2	2	19	1	1	6	2	3	1	1	6	2	2	2	1	0	2	100	1	1	2	2	1	1	2	1	1	1	2	2	2	2		0	2	0	1	0	1	3	1	0	0	1	9	1	3	4
122	1	1	1	21	2	2	9	3	1	1	1	5	1	2	1	2	3	2	0	4	2	2	2	1	1	1	1	1	1	2	2	2	1		2	2	2	2	0	0	2	2	1	1	3	17	2	2	3
122m	5	2	2	19	1	1	6	3	1	1	1	6	2	3	2	1	0	2	30	1	1	2	2	1	1	2	1	1	1	2	2	2	2		2	0	2	2	0	2	2	0	0	0	2	12	2	1	1
123	1	1	1	19	1	2	1	3	1	1	1	5	1	2	1	1	0	2	0	1	1	2	2	1	1	1	1	1	1	1	1	1	1		0	0	0	0	0	0	2	0	0	0	0	2	1	4	4
123m	5	2	2	20	1	1	6	2	2	2	1	9	2	1	2	2	11	2	33	2	1	2	2	1	1	2	1	1	1	2	2	1	1		1	0	1	0	0	0	2	3	0	0	2	9	1	1	1
124	1	2	2	23	2	1	1	3	1	1	1	4	1	2	1	2	0.3	2	0	1	1	1	1	1	1	1	1	1	1	2	2	1	1		0	1	1	0	0	0	2	1	0	0	0	5	1	3	4
124m	5	2	2	22	2	1	6	2	3	1	1	8	2	2	3	2	50	2	0	2	1	2	1	2	1	2	1	1	1	2	2	2	1		2	2	2	1	2	3	3	3	0	1	1	20	2	1	2
125	1	1	1	22	2	1	3	2	2	2	1	5	1	2	3	1	0	2	0	1	1	2	2	1	1	1	1	1	1	2	1	2	1		3	1	3	3	0	2	3	3	3	3	1	25	2	1	3
125m	5	2	2	21	2	1	6	1	2	2	1	6	2	3	2	2	11	2	33	2	1	2	1	2	1	2	2	1	1	2	2	2	2		2	1	1	2	1	1	2	3	1	0	1	15	2	2	4
126	1	2	2	22	2	1	1	2	1	1	1	6	2	2	1	1	0	2	0	1	1	2	1	2	1	1	1	1	1	2	2	2	1		1	2	0	2	0	3	3	3	1	0	2	17	2	1	1
126m	5	2	2	21	2	1	6	4	1	1	1	7	2	3	1	1	0	2	0	1	1	2	2	1	1	2	1	1	1	2	2	2	1		3	0	2	2	1	1	2	2	1	0	0	14	2	3	2
127	1	1	1	19	1	1	1	1	2	2	1	19	2	1	3	1	0	2	0	7	2	2	2	1	1	1	1	1	1	2	1	2	1		0	0	0	3	1	0	1	3	3	0	3	14	2	1	2
127m	5	1	1	19	1	2	6	2	3	1	1	5	1	2	2	1	0	2	300	2	1	2	2	2	1	2	1	2	1	2	1	2	1		1	2	2	3	1	1	0	1	1	2	1	15	2	3	4
128	1	1	1	25	2	1	1	4	2	2	3	0	1	2	2	1	0	2	0	1	1	2	2	1	1	1	1	1	1	2	2	2	2		0	0	0	0	0	0	2	0	0	0	0	2	1	4	4
128m	5	2	2	19	1	2	6	4	1	1	2	3	1	3	2	1	0	2	0	1	1	2	1	2	1	2	1	1	1	2	1	2	1		2	2	2	1	1	0	2	0	0	0	0	10	1	2	3
129m	5	2	2	19	1	1	8	2	1	1	1	6	2	2	2	2	5	2	0	1	1	2	1	2	1	2	1	1	1	2	2	2	1		3	1	2	1	2	1	1	0	1	1	1	14	2	2	2
12h	3	1	1	20	1	1	10	4	1	1	2	6	2	2	3	2	40	2	0	5	2	2	2	1	1	1	1	1	1	2	2	2	2		3	2	3	0	1	1	2	2	1	0	3	18	2	2	2
12hb	2	1	1	21	2	1	1	4	2	2	1	8	2	3	2	1	0	2	0	3	2	2	2	1	1	1	1	1	1	2	1	2	1		1	3	3	2	0	3	3	3	2	0	1	21	2	1	4
12m	5	2	2	19	1	1	6	3	1	1	1	8	2	2	2	1	0	2	1000	3	2	2	2	1	1	1	1	1	1	2	2	1	1		3	1	3	1	2	2	2	2	1	2	2	21	2	1	1
12n	3	2	2	21	2	1	4	2	2	2	1	3	1	3	1	2	20	2	99999	0	0	1	1	1	1	1	1	1	1	2	2	2	2		2	3	2	2	0	3	3	3	1	1	2	22	2	1	2
120	4	1	1	20	1	1	6	2	2	2	1	7	2	3	1	1	0	2	0	2	1	2	2	1	1	1	1	1	1	2	2	1	1		2	1	3	1	0	3	3	3	3	3	3	25	2	1	1
13	1	2	2	22	2	1	1	2	2	2	1	12	2	2	3	2	10	2	200	7	2	2	2	1	1	1	1	1	1	2	2	2	2		1	2	1	2	0	0	2	2	0	0	2	12	2	1	1
130	1	1	1	20	1	2	4	3	1	1	1	6	2	3	3	2	3	2	99999	5	2	2	2	1	1	2	1	2	1	2	2	2	2		2	3	3	3	0	0	3	3	3	3	3	26	2	1	1
130m	5	2	2	23	2	1	6	4	1	1	1	10	2	3	2	2	22	2	100	6	2	2	2	2	1	2	1	2	1	2	2	2	2		0	1	1	2	3	2	3	0	1	2	2	17	2	3	3
131m	5	1	1	19	1	1	6	2	2	2	1	7	2	1	1	1	0	2	0	3	2	2	2	1	1	2	1	1	1	2	2	2	2		2	1	2	1	2	1	1	2	2	2	0	16	2	1	2
132	1	1	1	22	2	1	1	3	1	1	1	3	1	2	2	2	16	2	0	2	1	2	1	2	1	1	1	1	1	2	2	1	1		3	1	3	2	0	0	3	0	0	0	2	14	2	2	4
132m	5	1	1	21	2	1	6	2	1	1	1	9	2	3	2	1	0	2	300	3	2	2	1	2	1	2	1	1	1	2	1	2	2		2	2	1	2	2	2	1	1	1	0	0	14	2	1	2
133	1	2	2	22	2	1	1	4	1	1	1	5	1	2	1	2	8	2	0	3	2	1	1	1	1	2	1	2	1	2	2	1	1		3	1	3	0	0	0	0	0	3	3	3	16	2	4	4
133m	5	1	1	22	2	1	6	2	2	2	1	7	2	3	3	1	0	2	100	5	2	2	2	2	1	2	1	2	1	2	1	2	2		1	2	1	3	2	3	3	3	2	2	2	24	2	1	1
134	1	1	1	22	2	1	5	1	2	2	1	5	1	2	1	2	8	2	0	1	1	2	1	2	1	1	1	1	1	2	1	2	1		2	1	2	1	0	1	2	3	1	0	1	14	2	3	2
134m	5	2	2	22	2	1	6	3	1	1	1	5	1	1	2	2	30	2	0	3	2	2	2	2	1	2	1	2	1	2	1	2	2		2	1	1	2	2	1	1	0	2	0	0	12	2	3	2
135	1	1	1	23	2	2	7	3	1	1	1	0	1	1	3	1	0	2	0	2	1	2	2	1	1	2	2	1	1	2	1	2	1		0	1	0	0	0	0	1	0	0	0	0	2	1	4	4
135m	5	2	2	19	1	1	6	2	1	1	1	9	2	1	2	1	1	2	0	99999	99999	2	1	1	1	2	1	1	1	2	1	1	2		3	3	3	1	2	3	0	2	0	0	1	18	2	1	1
136	1	1	1	22	2	2	1	2	2	2	1	6	2	1	2	1	0	2	0	3	2	2	2	1	1	2	2	1	1	1	1	1	1		1	1	0	1	1	0	2	0	0	0	1	7	1	2	4
136m	5	2	2	20	1	2	6	3	1	1	1	7	2	3	1	1	0	2	0	5	2	2	2	1	1	2	1	1	1	2	1	2	1		2	0	0	0	0	0	0	0	0	0	0	2	1	3	4
137m	5	2	2	19	1	1	6	3	1	1	2	4	1	3	2	2	20	2	0	4	2	2	1	1	1	2	1	1	1	2	1	2	1		3	2	3	2	3	3	3	3	3	0	3	28	2	1	1
138	1	1	1	20	1	1	5	4	1	1	1	4	1	1	2	1	0	2	0	3	2	1	1	1	1	2	1	2	1	2	2	1	1		0	2	3	3	0	0	3	0	3	3	3	20	2	1	1
138m	5	2	2	17	1	1	6	1	1	1	1	4	1	1	1	2	4	2	0	3	2	2	2	1	1	2	1	1	1	2	2	1	1		1	0	0	0	0	0	0	0	0	0	0	1	1	4	4
139	1	1	1	22	2	1	9	2	1	1	1	8	2	3	2	1	0	2	0	3	2	1	1	1	1	1	1	1	1	2	2	2	1		3	3	3	2	0	3	3	3	3	2	2	27	2	1	1
139m	5	2	2	18	1	2	1	1	1	1	1	6	2	1	2	1	0	2	0	3	2	2	2	1	1	2	1	2	1	2	1	1	2		0	0	0	0	1	1	1	1	0	0	0	4	1	4	4
13h	3	2	2	19	1	1	3	3	2	2	1	6	2	1	2	1	0	2	1000	1	1	1	1	1	1	1	1	1	1	2	1	2	1		1	1	0	1	0	2	3	3	0	0	3	14	2	2	1
13hb	2	2	2	20	1	2	7	3	1	1	1	4	1	2	1	2	0	2	0	2	1	2	2	1	1	1	1	1	1	2	2	2	2		2	3	2	2	1	0	3	0	3	0	3	19	2	1	2
13m	5	2	2	20	1	1	8	2	1	1	1	8	2	3	2	1	0	2	300	1	1	1	1	1	1	1	1	1	1	2	1	2	1		3	1	3	2	1	2	3	3	1	2	2	23	2	1	1
13n	3	2	2	21	2	1	4	4	1	1	2	1	1	2	2	1	0	2	0	2	1	1	1	1	1	1	1	1	1	2	2	2	2		1	2	0	3	0	1	3	2	0	0	2	14	2	1	4
130	4	2	2	20	1	1	2	2	2	2	1	3	1	2	3	1	0	2	0	2	1	2	2	1	1	1	1	1	1	2	2	1	1		0	0	1	0	0	0	2	0	0	0	1	4	1	1	4
14	1	1	1	18	1	1	8	2	2	2	2	4	1	3	3	2	10	2	0	4	2	2	1	2	1	1	1	1	1	2	2	1	1		3	1	3	0	0	3	3	3	1	0	0	17	2	1	1
140	1	1	1	20	1	1	2	4	1	1	3	7	2	3	3	1	0	2	0	8	2	2	1	1	2	2	2	1	1	2	1	1	2		2	3	2	0	0	0	2	0	0	0	1	10	1	2	4
140m	5	2	2	18	1	2	4	3	1	1	1	5	1	2	2	1	0	2	0	2	1	2	2	1	1	2	2	1	1	2	1	1	2		1	1	0	0	0	1	3	0	0	0	2	8	1	1	3
141	1	1	1	22	2	1	1	1	3	1	1	9	2	3	2	1	0	2	90	6	2	2	2	1	1	1	1	1	1	2	2	2	1		2	1	2	3	0	2	3	3	0	3	2	21	2	1	1
141m	5	1	1	20	1	2	1	1	2	2	1	3	1	2	1	2	1	2	50	2	1	2	1	1	1	2	1	1	1	2	1	1	2		0	0	0	0	1	1	0	3	0	0	0	5	1	3	2
142	1	1	1	21	2	1	1	4	1	1	1	6	2	2	3	2	24	2	15	0	0	2	1	2	1	2	1	2	1	2	1	2	1		1	2	3	0	3	3	3	3	2	1	2	23	2	1	2
142m	5	1	1	18	1	1	6	2	1	1	1	4	1	2	2	2	10	2	0	99999	99999	2	1	1	1	2	1	1	1	2	1	1	1		1	2	3	1	1	1	1	2	0	0	2	14	2	4	4
143	1	1	1	23	2	1	9	2	1	1	1	2	1	3	2	2	24	2	12	2	1	2	2	1	1	1	1	1	1	2	2	1	1		0	1	0	0	0	2	3	3	0	0	2	11	2	4	4
143m	5	2	2	19	1	2	6	2	1	1	1	7	2	2	2	2	20	2	0	99999	99999	2	1	1	1	2	1	1	1	2	2	1	1		3	0	0	1	2	2	2	2	0	0	2	14	2	1	2
144m	5	2	2	23	2	1	6	3	1	1	2	4	1	3	2	2	20	2	0	3	2	2	1	1	1	2	1	1	1	2	2	1	1		3	0	3	0	0	0	0	0	0	0	0	6	1	4	4
145m	5	1	1	18	1	1	6	4	2	2	2	3	1	2	1	2	1	2	0	1	1	2	1	2	1	2	1	1	1	2	2	1	1		3	2	1	1	1	2	3	3	2	2	3	23	2	1	1
146	1	1	1	22	2	1	1	3	2	2	1	5	1	3	2	2	10	2	0	3	2	2	2	1	1	1	1	1	1	2	2	2	2		1	2	3	2	2	0	3	2	0	0	3	18	2	1	3
146m	5	1	1	19	1	1	6	4	2	2	2	5	1	2	2	2	12	2	100	2	1	2	1	1	2	2	1	2	1	2	1	1	1		2	0	3	0	2	2	3	2	2	3	3	22	2	2	2
147	1	1	1	20	1	2	1	3	2	2	1	5	1	1	2	1	0	2	0	2	1	2	2	1	1	1	1	1	1	2	1	2	1		3	2	2	1	3	2	2	1	0	3	0	19	2	1	3
147m	5	2	2	18	1	1	6	2	2	2	3	8	2	1	2	1	0	2	35	3	2	2	1	2	1	2	1	1	1	2	2	1	1		3	2	2	1	2	2	2	2	2	1	2	21	2	1	2
148	1	1	1	23	2	1	4	4	1	1	1	7	2	3	3	1	0	2	0	2	1	2	2	1	1	1	1	1	1	2	2	1	1		3	2	2	2	3	3	0	2	1	2	2	22	2	2	2
148m	5	1	1	18	1	1	6	2	1	1	2	6	2	3	2	2	5	2	60	2	1	2	1	2	1	2	2	1	1	2	1	2	1		1	3	1	1	1	1	2	2	2	1	2	17	2	3	3
149	1	1	1	22	2	1	4	3	1	1	1	2	1	2	2	2	30	2	0	1	1	1	1	1	1	1	1	1	1	2	2	2	1		3	3	3	2	3	3	3	3	3	3	2	31	2	1	1
149m	5	1	1	20	1	1	6	4	2	2	3	4	1	3	3	1	0	2	100	1	1	2	2	1	1	2	2	1	1	2	2	1	1		1	3	0	1	1	1	2	1	2	1	1	14	2	3	3
14h	3	1	1	21	2	1	99999	2	2	2	1	8	2	2	3	1	0	2	0	6	2	2	2	1	1	1	1	1	1	2	2	2	2		1	0	0	1	3	3	1	1	2	0	2	14	2	1	4
14hb	2	1	1	20	1	2	7	3	1	1	1	6	2	1	3	1	0	2	0	1	1	2	2	1	1	1	1	1	1	2	2	2	1		1	3	0	1	0	1	2	2	0	0	1	11	2	3	4
14m	5	3	2	20	1	1	6	2	1	1	1	8	2	3	2	1	0	2	0	3	2	2	1	2	1	1	1	1	1	2	1	2	1		3	1	3	3	1	2	3	3	2	2	3	26	2	1	1
14n	3	1	1	20	1	1	4	1	2	2	1	5	1	3	3	2	15	2	0	3	2	1	1	1	1	1	1	1	1	2	2	2	1		2	0	0	0	0	0	2	3	0	0	0	7	1	3	4
140	4	3	2	21	2	1	8	2	2	2	1	8	2	2	1	1	0	2	0	2	1	1	1	1	1	1	1	1	1	2	2	1	1		3	1	3	1	0	3	3	3	3	3	3	26	2	1	1
15	1	2	2	20	1	2	1	2	1	1	1	4	1	2	2	1	0	2	0	2	1	2	2	1	1	1	1	1	1	2	99999	99999	99999		1	1	0	1	0	3	3	3	0	1	0	13	2	3	4
150	1	1	1	23	2	1	3	2	1	1	3	13	2	2	1	1	0	2	0	4	2	2	2	2	2	2	2	2	1	2	2	2	2		2	1	3	1	2	3	2	3	2	1	2	22	2	2	2
151	1	1	1	23	2	1	1	4	2	2	1	7	2	3	2	2	25	2	0	2	1	1	1	1	1	1	1	1	1	2	2	2	1		2	1	1	1	2	1	3	3	0	3	2	19	2	1	3
152	1	2	2	23	2	1	1	3	2	2	1	4	1	2	1	2	10	2	0	1	1	1	1	1	1	1	1	1	1	2	2	1	1		3	1	3	1	2	2	3	3	1	1	1	21	2	1	1
153	1	1	1	19	1	2	1	3	1	1	1	4	1	3	1	1	0	2	99999	3	2	2	1	2	1	2	1	2	1	2	1	2	1		3	2	2	3	3	3	3	1	0	0	1	21	2	1	2
155	1	1	1	21	2	2	1	2	1	1	1	6	2	3	2	1	0	2	0	6	2	2	1	1	2	2	2	1	1	2	1	2	1		2	2	3	3	0	2	2	2	3	2	2	23	2	2	3
156	1	1	1	21	2	2	2	2	2	2	2	3	1	3	1	1	0	2	0	2	1	2	2	1	1	1	1	1	1	2	1	2	1		3	1	2	2	0	1	1	0	0	0	1	11	2	2	4
157	1	1	1	21	2	1	1	2	2	2	1	4	1	3	2	1	0	2	0	2	1	2	2	1	1	1	1	1	1	2	1	2	1		2	2	3	3	0	2	3	3	1	1	2	22	2	1	3
158	1	1	1	19	1	1	1	4	1	1	1	5	1	3	1	2	4	2	50	3	2	2	2	1	1	2	1	2	1	2	1	2	1		3	2	3	1	3	3	2	2	2	2	2	25	2	1	1
159	1	1	1	20	1	2	1	2	2	2	1	4	1	1	2	1	0	2	0	4	2	2	2	1	1	2	2	1	1	2	1	2	1		1	2	2	2	0	0	2	0	0	0	0	9	1	1	4
15h	3	2	2	21	2	2	4	2	3	1	1	5	1	2	1	1	0	2	0	2	1	1	1	1	1	1	1	1	1	2	2	2	1		2	2	1	2	0	2	3	2	3	0	3	20	2	1	3
15hb	2	1	1	18	1	2	2	3	1	1	1	6	2	2	3	1	0	2	0	3	2	1	1	1	1	1	1	1	1	2	1	2	2		1	3	2	1	1	3	3	3	1	2	0	20	2	1	99999
15m	5	3	2	20	1	1	8	3	2	2	1	10	2	3	2	2	10	2	0	4	2	2	1	2	1	1	1	1	1	2	1	2	1		3	1	3	2	1	2	3	3	2	1	3	24	2	1	1
15n	3	1	1	21	2	2	3	2	1	1	1	7	2	3	2	1	0	2	0	1	1	2	2	1	1	1	1	1	1	1	1	1	1		0	1	0	0	3	2	3	1	0	0	3	13	2	2	3
150	4	3	2	19	1	1	6	2	1	1	2	4	1	3	1	1	0	2	0	4	2	2	2	2	1	1	1	1	1	2	2	2	2		3	3	3	2	2	2	0	3	2	2	2	24	2	1	1
16	1	2	2	21	2	2	11	2	1	1	1	3	1	2	2	1	0	2	0	2	1	2	1	2	1	1	1	1	1	2	1	2	1		0	0	0	0	0	2	2	2	0	0	1	7	1	4	4
160	1	1	1	24	2	2	1	1	1	1	1	6	2	2	2	1	0	2	0	2	1	2	2	1	1	2	2	1	1	2	2	1	1		3	1	2	0	1	0	1	3	2	2	1	16	2	1	2
161	1	1	1	20	1	2	1	2	1	1	1	7	2	2	1	2	12	2	0	5	2	1	1	1	1	2	2	1	1	2	2	1	1		3	1	3	3	0	1	3	3	3	3	2	25	2	1	4
162	1	1	1	22	2	2	7	99999	1	1	2	3	1	3	2	1	0	2	0	3	2	2	2	1	1	1	1	1	1	2	1	2	1		0	0	0	2	0	0	3	0	0	0	0	5	1	4	4
163	1	1	1	19	1	2	4	3	2	2	1	4	1	3	1	1	0	2	0	4	2	2	2	1	1	2	2	1	1	2	1	2	1		0	1	0	2	0	3	3	3	0	1	3	16	2	2	4
164	1	1	1	21	2	2	1	1	1	1	1	7	2	2	3	2	4	2	0	6	2	2	2	1	1	2	2	2	1	2	2	2	1		2	0	2	2	3	3	3	3	1	1	0	20	2	1	2
165	1	1	1	22	2	2	1	2	1	1	1	7	2	3	2	1	0	2	500	6	2	2	2	1	1	2	2	1	1	2	1	2	1		2	1	3	2	0	1	1	2	0	2	2	16	2	2	4
167	1	1	1	21	2	1	5	2	1	1	1	5	1	2	2	2	4	2	500	2	1	2	2	1	1	1	1	1	1	2	2	2	2		3	1	3	0	0	0	2	0	0	0	0	9	1	2	3
168	1	1	1	22	2	2	1	3	1	1	1	6	2	2	2	1	0	2	0	2	1	1	1	1	1	1	1	1	1	2	1	2	1		3	2	1	1	0	2	3	3	0	3	0	18	2	1	4
169	1	2	2	17	1	2	99999	99999	1	1	1	6	2	2	1	1	0	2	0	4	2	2	2	1	1	2	1	2	1	2	1	2	1		3	2	3	3	0	0	3	3	1	0	3	21	2	1	4
16h	3	2	2	22	2	1	9	4	2	2	1	5	1	3	3	1	0	2	0	3	2	1	1	1	1	1	1	1	1	2	2	2	2		3	0	3	3	1	2	2	0	0	0	2	16	2	1	2
16hb	2	1	1	17	1	2	2	2	2	2	1	5	1	3	1	1	0	2	200	4	2	2	2	1	1	1	1	1	1	2	1	2	1		0	1	0	0	0	1	3	0	1	0	0	6	1	2	4
16m	5	2	2	21	2	1	6	3	3	1	1	5	1	3	2	1	0	2	0	1	1	1	1	1	1	1	1	1	1	2	1	2	1		1	0	2	2	0	2	3	3	1	1	3	18	2	2	1
16n	3	1	1	21	2	2	3	2	1	1	1	5	1	2	1	1	0	2	0	2	1	2	2	1	1	2	1	2	1	2	1	2	1		2	2	2	1	3	3	3	3	2	0	0	21	2	1	2
16o	4	3	2	20	1	1	6	2	2	2	2	9	2	3	2	1	0	2	0	7	2	1	1	1	1	1	1	1	1	2	1	2	1		1	2	0	3	2	1	3	0	0	0	0	12	2	2	2
17	1	2	2	20	1	1	1	2	1	1	1	6	2	2	2	1	0	2	0	6	2	2	1	2	1	2	1	2	1	2	2	2	1		1	1	0	1	0	1	1	2	0	0	1	8	1	3	4
170	1	1	1	20	1	2	1	3	1	1	1	5	1	2	1	1	0	2	0	4	2	2	2	1	1	1	1	1	1	2	1	2	1		1	0	0	0	2	2	3	0	0	0	0	8	1	3	4
171	1	1	1	22	2	2	1	3	1	1	1	5	1	2	3	1	0	2	0	2	1	1	1	1	1	1	1	1	1	2	1	2	1		1	3	0	0	2	0	2	0	0	3	2	13	2	2	3
172	1	1	1	27	2	1	1	2	2	2	1	9	2	3	3	1	0	2	0	2	1	2	2	1	1	1	1	1	1	2	1	2	1		1	0	0	0	0	0	2	0	0	0	0	3	1	4	3
173	1	1	1	21	2	1	1	3	2	2	1	6	2	2	1	2	20	2	7.1	2	1	2	2	1	1	1	1	1	1	2	2	2	1		1	2	2	2	2	2	2	2	2	2	2	21	2	1	2
174	1	1	1	21	2	2	1	4	2	2	1	2	1	2	1	2	0	2	100	2	1	2	2	1	1	1	1	1	1	2	1	2	1		1	1	2	2	1	1	3	3	0	2	1	17	2	1	3
175	1	1	1	19	1	2	1	2	1	1	1	7	2	2	2	1	0	2	0	2	1	2	2	1	1	1	1	1	1	2	1	2	1		1	2	1	0	1	0	3	1	0	0	0	9	1	1	4
176	1	1	1	18	1	1	9	4	2	2	1	8	2	3	1	2	30	2	99999	3	2	2	2	1	1	2	1	2	1	2	2	1	1		2	3	3	3	2	2	3	3	1	1	1	24	2	1	1
177	1	1	1	21	2	1	9	4	1	1	1	9	2	2	2	2	20	2	49	3	2	2	2	1	1	1	1	1	1	2	2	1	1		1	3	0	1	3	1	3	1	1	0	1	15	2	2	2
178	1	1	1	22	2	1	4	4	1	1	1	6	2	3	1	1	0	2	0	3	2	2	2	1	1	1	1	1	1	2	2	2	2		2	2	3	2	3	2	3	2	3	0	2	24	2	1	1
179	1	1	1	18	1	1	9	3	2	2	1	7	2	3	2	1	0	2	0	4	2	2	1	2	1	2	1	2	1	2	1	2	1		3	3	3	0	2	3	3	3	1	0	3	24	2	1	3
17h	3	1	1	21	2	2	3	3	2	2	1	9	2	3	2	2	0	2	0	3	2	2	1	2	1	1	1	1	1	2	1	2	1		1	1	0	1	0	0	3	2	0	0	3	11	2	2	4
17m	5	2	2	20	1	1	8	3	2	2	2	4	1	2	2	1	0	2	0	0	0	1	1	1	1	1	1	1	1	2	1	2	1		2	1	3	2	0	2	3	3	0	0	2	18	2	3	2
17n	3	1	1	22	2	2	11	2	1	1	1	6	2	2	1	1	0	2	0	3	2	2	2	1	1	1	1	1	1	2	1	2	1		1	2	0	1	1	3	3	3	0	0	1	15	2	1	4
170	4	3	2	18	1	1	2	3	1	1	1	4	1	3	3	1	0	2	0	1	1	2	1	2	1	1	1	1	1	2	2	1	1		0	1	3	2	0	0	1	2	1	3	2	15	2	1	2
18	1	3	2	19	1	2	10	4	1	1	2	1	1	3	1	1	0	2	70	1	1	2	2	1	1	1	1	1	1	2	1	2	1		3	2	0	2	0	3	3	3	0	2	3	21	2	1	1
180	1	2	2	18	1	1	9	2	1	1	1	5	1	3	2	1	0	2	0	1	1	2	2	1	1	1	1	1	1	2	2	1	1		2	1	2	0	0	2	2	2	0	0	0	11	2	1	3
181	1	1	1	21	2	2	1	2	2	2	1	4	1	1	2	1	0	2	0	2	1	1	1	1	1	1	1	1	1	2	1	2	1		2	2	0	3	1	3	1	2	1	2	0	17	2	3	2
182	1	1	1	22	2	2	1	2	2	2	1	7	2	2	3	1	0	2	0	0	0	2	2	1	1	1	1	1	1	2	1	2	1		2	1	1	2	3	3	3	3	0	0	1	19	2	1	1
183	1	1	1	21	2	2	1	1	1	1	1	2	1	1	1	1	0	2	0	3	2	2	2	1	1	2	1	2	1	2	1	2	1		2	2	2	3	3	3	3	3	0	0	1	22	2	1	1
184	1	1	1	22	2	2	1	3	2	2	1	12	2	3	2	1	0	2	0	7	2	2	1	2	1	1	1	1	1	2	2	1	1		0	1	0	2	1	2	1	1	0	0	0	8	1	2	2
186	1	1	1	21	2	2	1	2	2	2	1	6	2	1	1	1	0	2	0	2	1	1	1	1	1	1	1	1	1	2	1	2	1		2	1	2	1	2	1	1	1	0	0	0	11	2	1	2
187	1	1	1	19	1	1	9	4	2	2	1	7	2	2	3	1	0	2	0	3	2	1	2	2	1	1	1	1	1	2	1	1	2		1	3	2	2	3	3	3	3	0	1	1	22	2	1	2
188	1	1	1	18	1	1	1	4	2	2	1	6	2	3	1	2	40	2	1000	1	1	1	1	1	1	1	1	1	1	2	2	1	1		3	2	3	1	2	2	3	3	1	0	0	20	2	1	3
189	1	2	2	21	2	1	3	2	2	2	2	5	1	3	1	2	20	2	0	5	2	2	2	1	1	2	1	2	1	2	2	2	1		2	1	2	2	0	2	3	1	2	2	1	18	2	1	2
18h	3	3	2	19	1	2	1	3	1	1	3	2	1	3	2	1	0	2	0	3	2	2	1	2	1	1	1	1	1	2	1	1	2		3	2	3	0	0	2	2	3	3	2	2	22	2	2	3
18hb	2	1	1	21	2	2	2	3	1	1	1	5	1	2	3	1	0	2	40	1	1	1	1	1	1	1	1	1	1	2	2	2	2		0	0	0	0	3	1	3	0	0	0	0	7	1	3	4
18m	5	2	2	20	1	1	6	2	2	2	1	6	2	2	1	2	10	2	0	0	0	1	1	1	1	1	1	1	1	2	1	2	1		3	1	3	1	2	1	2	2	3	3	3	24	2	2	2
18n	3	2	2	21	2	1	11	4	1	1	1	14	2	3	1	1	0	2	0	0	0	2	2	1	1	1	1	1	1	2	2	2	2		3	3	3	3	3	3	3	3	3	3	3	33	2	1	1
180	4	3	2	21	2	1	6	2	2	2	1	6	2	2	2	1	0	2	0	0	0	1	1	1	1	1	1	1	1	2	2	2	2		1	2	0	1	0	0	2	1	0	0	1	8	1	1	3
19	1	2	2	19	1	1	10	2	2	2	1	8	2	1	1	1	0	2	0	1	1	2	2	1	1	1	1	1	1	2	1	2	1		3	1	1	0	0	1	3	0	0	0	0	9	1	1	2
190	1	1	1	19	1	2	1	4	1	1	1	5	1	2	1	1	0	2	500	3	2	2	1	1	2	1	1	1	1	1	1	1	1		1	1	3	1	0	1	1	1	2	1	0	12	2	2	4
191	1	1	1	20	1	2	1	3	1	1	1	8	2	2	2	2	5	2	14.2	4	2	2	2	1	2	1	1	1	1	2	2	1	1		0	0	0	0	1	0	2	0	0	0	0	3	1	1	4
192	1	2	2	23	2	1	3	2	1	1	2	5	1	3	1	2	24	2	0	3	2	2	2	1	1	1	1	1	1	2	2	2	2		0	1	0	0	0	2	3	0	0	0	1	7	1	3	4
193	1	3	2	19	1	2	1	2	2	2	1	4	1	1	2	1	0	2	30	0	0	1	1	1	1	2	2	1	1	1	2	1	1		3	1	1	0	0	0	2	1	0	0	2	10	1	4	3
194	1	3	2	20	1	2	6	3	2	2	3	1	1	2	2	2	30	2	0	6	2	2	2	1	1	2	2	1	1	2	2	2	1		1	1	1	1	3	3	3	3	1	1	1	19	2	1	1
195	1	3	2	19	1	1	4	2	2	2	2	3	1	3	1	1	0	2	0	0	0	2	2	1	1	1	1	1	1	1	1	1	1		1	2	0	1	0	0	1	1	0	0	0	6	1	3	3
196	1	3	2	20	1	1	99999	2	2	2	3	1	1	2	3	2	22	2	50	0	0	1	1	1	1	1	1	1	1	2	2	1	1		1	1	1	1	0	3	2	2	0	0	1	12	2	2	1
197	1	3	2	22	2	1	11	3	1	1	1	6	2	2	2	1	0	2	0	2	1	2	2	1	1	1	1	1	1	2	2	1	1		1	1	0	1	1	1	1	1	0	1	1	9	1	2	2
198	1	3	2	21	2	1	9	3	2	2	1	7	2	3	2	2	10	2	0	2	1	2	2	1	1	1	1	1	1	2	2	2	2		3	2	3	2	0	2	3	3	3	0	2	23	2	1	1
199	1	3	2	20	1	2	1	3	2	2	1	7	2	2	1	1	0	2	0	3	2	1	1	1	1	1	1	1	1	2	1	2	2		0	0	0	0	0	1	3	0	0	0	3	7	1	3	4
19h	3	3	2	19	1	1	4	2	2	2	2	4	1	2	2	2	15	2	0	2	1	2	2	1	1	1	1	1	1	2	2	2	2		3	3	3	1	3	3	3	3	3	0	3	28	2	1	1
19hb	2	1	1	21	2	2	6	4	1	1	2	1	1	2	2	1	0	2	140	2	1	1	1	1	1	2	2	2	1	2	1	2	1		3	1	2	1	2	2	3	3	0	0	0	17	2	2	4
19m	5	2	2	19	1	1	6	3	2	2	1	7	2	2	1	1	0	2	0	1	1	2	2	1	1	1	1	1	1	2	1	2	1		1	0	0	0	0	1	3	3	0	0	1	9	1	1	3
19n	3	1	1	19	1	1	3	2	1	1	1	4	1	2	2	1	0	2	10	0	0	1	1	1	1	1	1	1	1	2	1	1	2		0	0	0	0	0	1	2	2	1	2	1	9	1	3	3
190	4	3	2	19	1	1	12	2	1	1	2	9	2	2	2	1	0	2	0	0	0	2	2	1	1	1	1	1	1	2	2	1	1		1	1	2	2	0	0	2	2	0	0	1	11	2	2	3
1h	3	2	2	24	2	1	3	2	2	2	1	5	1	1	2	1	0	2	0	1	1	1	1	1	1	1	1	1	1	2	2	1	1		1	0	0	3	0	0	2	1	0	0	2	9	1	2	3
1hb	2	1	1	18	1	2	2	4	2	2	1	7	2	2	2	1	0	2	50	4	2	2	2	1	1	1	1	1	1	2	1	2	1		1	2	0	1	0	2	2	1	0	0	2	11	2	1	4
1m	5	1	1	22	2	1	6	2	1	1	1	8	2	3	2	2	20	2	100	3	2	1	1	1	1	1	1	1	1	2	2	1	1		1	1	3	1	3	2	3	3	2	2	2	23	2	1	1
1n	3	1	1	21	2	1	3	2	2	2	1	4	1	2	2	1	0	2	0	2	1	2	2	1	1	1	1	1	1	2	2	2	1		3	2	3	3	0	2	3	1	2	0	3	22	2	1	2
10	4	1	1	23	2	1	6	2	1	1	1	7	2	2	2	1	0	2	0	2	1	2	2	1	1	2	1	2	1	2	1	2	1		3	1	2	2	3	2	3	2	0	0	2	20	2	2	2
2	1	1	1	20	1	2	1	2	1	1	1	3	1	2	2	1	0	2	0	2	1	2	2	1	1	1	1	1	1	2	1	2	1		0	0	0	0	0	0	2	0	0	0	0	2	1	4	4
20	1	2	2	22	2	1	9	3	2	2	1	2	1	3	3	2	20	2	0	0	0	1	1	1	1	1	1	1	1	2	2	2	1		2	3	3	2	0	0	1	3	0	0	1	15	2	2	4
200	1	3	2	20	1	2	2	1	1	1	1	5	1	2	2	1	0	2	400	2	1	2	1	2	1	1	1	1	1	2	2	2	2		1	2	3	1	0	2	3	3	0	3	1	19	2	1	1
201	1	3	2	21	2	2	5	2	1	1	99999	7	2	1	1	1	0	2	0	1	1	2	2	1	2	2	1	2	1	2	2	2	2		3	2	1	2	2	3	3	2	0	0	1	19	2	1	4
202	1	3	2	21	2	2	1	3	2	2	1	3	1	3	3	1	0	2	20	1	1	2	2	1	1	2	2	1	1	2	2	2	2		1	1	2	1	0	2	3	2	0	0	1	13	2	2	2
203	1	3	2	21	2	1	1	2	1	1	1	4	1	2	2	1	0	2	99999	3	2	2	2	2	1	1	1	1	1	2	2	1	1		3	2	2	2	0	3	1	1	1	3	1	19	2	1	4
204	1	3	2	22	2	1	3	2	2	2	2	5	1	2	2	2	5	2	60	2	1	2	2	1	1	2	2	1	1	2	2	1	1		1	2	3	3	0	3	3	3	2	1	2	23	2	1	4
205	1	3	2	20	1	1	1	2	1	1	1	5	1	2	1	1	0	2	0	2	1	2	2	1	1	1	1	1	1	2	2	1	1		3	1	1	0	3	3	3	3	3	3	0	23	2	1	1
206	1	3	2	22	2	2	5	2	2	2	1	10	2	2	1	1	0	2	0	1	1	1	1	1	1	1	1	1	1	2	1	2	1		1	1	2	1	0	3	3	3	0	1	0	15	2	2	2
207	1	1	1	17	1	2	99999	99999	2	2	1	10	2	2	2	1	0	2	0	3	2	1	1	1	1	1	1	1	1	2	1	2	1		1	2	2	2	1	3	1	2	0	0	0	14	2	1	2
208	1	3	2	23	2	1	3	3	1	1	1	3	1	3	3	1	0	2	0	2	1	2	1	2	1	1	1	1	1	2	1	2	1		3	1	2	3	0	0	3	3	0	0	3	18	2	1	2
209	1	3	2	22	2	1	1	3	2	2	1	6	2	1	3	1	0	2	0	0	0	1	1	1	1	1	1	1	1	2	1	1	2		0	1	0	0	2	0	3	2	0	0	0	8	1	3	4
20hb	2	1	1	19	1	2	2	2	1	1	1	7	2	3	3	2	3	2	150	3	2	1	1	1	1	1	1	1	1	2	2	1	2		0	1	0	0	0	0	3	0	0	0	0	4	1	4	4
20m	5	1	1	19	1	1	6	4	2	2	1	3	1	3	2	2	30	2	0	1	1	2	2	2	1	1	1	1	1	2	2	2	1		0	3	0	0	0	0	3	1	3	1	1	12	2	1	4
20n	3	1	1	22	2	1	10	4	2	2	3	0	1	3	3	1	0	2	0	0	0	1	1	1	1	1	1	1	1	2	2	2	2		0	1	0	1	0	0	2	0	0	2	1	7	1	3	4
20o	4	3	2	18	1	1	7	2	2	2	1	0	1	2	2	1	0	2	0	1	1	2	1	2	1	1	1	1	1	2	1	2	1		2	1	0	0	2	2	2	2	2	2	2	17	2	1	2
21	1	2	2	18	1	2	1	2	1	1	1	3	1	3	1	1	0	2	0	3	2	2	2	1	1	2	1	2	1	1	1	1	1		0	0	0	0	1	0	2	0	0	0	0	3	1	4	4
210	1	3	2	18	1	1	10	4	1	1	1	1	1	2	3	1	0	2	0	1	1	1	1	1	1	1	1	1	1	2	2	1	1		1	1	2	2	0	3	3	2	0	0	1	15	2	2	4
211	1	3	2	18	1	2	1	2	1	1	1	4	1	1	3	1	0	2	50	2	1	1	2	1	1	1	1	1	1	2	1	2	2		1	1	0	0	3	1	3	3	0	0	1	13	2	4	4
212	1	3	2	20	1	2	1	2	1	1	1	5	1	3	3	1	0	2	214.2	3	2	2	2	2	1	2	1	2	1	2	2	2	2		3	2	2	3	0	1	3	2	0	2	2	20	2	1	2
213	1	3	2	20	1	1	1	2	3	1	1	7	2	2	3	1	0	2	0	3	2	1	1	1	1	1	1	1	1	2	1	2	1		3	0	2	2	1	1	3	3	0	0	2	17	2	2	3
214	1	3	2	22	2	2	1	2	2	2	1	10	2	2	2	1	0	2	0	3	2	2	2	1	1	2	1	2	1	2	1	2	1		1	0	0	0	0	0	2	0	0	0	1	4	1	2	4
215	1	3	2	21	2	2	1	2	1	1	1	7	2	2	2	1	0	2	0	2	1	2	2	1	1	1	1	1	1	2	2	2	2		1	2	0	1	0	2	2	2	0	1	0	11	2	1	4
216	1	3	2	22	2	2	1	2	1	1	1	6	2	1	1	1	0	2	0	5	2	2	2	1	1	2	2	1	1	2	2	2	2		1	0	0	0	0	1	2	3	0	0	2	9	1	1	4
217	1	1	1	19	1	2	1	3	1	1	1	5	1	2	1	2	0	2	100	3	2	2	2	1	1	2	1	2	1	2	2	2	2		0	1	0	0	1	0	3	0	0	0	0	5	1	3	4
218	1	2	2	23	2	1	7	3	2	2	2	3	1	3	1	2	30	2	99999	0	0	2	1	2	1	2	1	2	1	2	1	2	1		1	1	1	2	1	0	1	3	1	0	1	12	2	1	2
219	1	2	2	18	1	1	1	2	1	1	1	6	2	3	2	2	25	2	500	4	2	2	2	1	1	2	1	2	1	2	2	2	2		0	1	0	0	0	0	3	3	3	2	2	14	2	4	4
21h	3	3	2	23	2	1	3	2	2	2	1	3	1	1	2	1	0	2	0	3	2	2	2	1	1	1	1	1	1	2	1	2	1		3	1	3	3	3	2	3	1	2	1	1	23	2	1	1
21hb	2	1	1	18	1	2	2	2	1	1	1	9	2	2	2	1	0	2	20	3	2	2	2	1	1	2	1	2	1	2	2	1	1		1	1	0	0	0	1	2	1	0	0	0	6	1	3	2
21m	5	1	1	20	1	1	6	2	2	2	1	6	2	3	3	2	20	2	100	1	1	1	1	1	1	1	1	1	1	2	2	1	2		1	2	1	0	0	2	0	0	0	0	0	6	1	1	4
21n	3	1	1	20	1	1	7	4	1	1	3	0	1	2	3	2	3	2	99999	1	1	2	1	2	1	2	1	2	1	2	2	2	2		0	1	0	0	0	2	3	2	1	0	0	9	1	3	4
220	3	1	1	23	2	1	1	3	1	1	1	3	1	2	3	2	40	2	20	1	1	1	1	1	1	1	1	1	1	2	2	2	2		0	0	0	0	0	0	3	0	0	0	0	3	1	4	4
221	2	1	1	20	1	2	4	1	1	1	2	2	1	2	1	2	0	2	0	1	1	2	2	2	1	2	1	2	2	2	2	2	2		1	2	2	2	2	2	3	3	1	1	3	22	2	1	1
222	1	1	1	19	1	1	3	2	2	2	2	4	1	3	2	2	3	2	500	2	1	2	2	1	1	2	1	2	1	2	2	1	1		2	3	3	3	2	2	2	2	1	0	2	22	2	1	2
223	1	2	2	21	2	2	8	3	2	2	2	7	2	3	2	2	10	2	0	3	2	2	2	1	1	2	1	2	1	2	2	2	2		2	2	2	2	0	3	3	3	1	2	1	21	2	1	4
224	1	2	2	21	2	1	1	2	1	1	1	2	1	3	2	1	0	2	600	1	1	2	2	1	1	1	1	1	1	2	2	2	2		2	1	0	0	2	0	2	2	0	0	0	9	1	3	2
225	1	2	2	21	2	1	1	1	1	1	1	4	1	2	1	2	30	2	2000	2	1	2	2	1	1	1	1	1	1	2	2	2	2		2	2	1	2	2	1	3	1	2	1	0	17	2	2	2
226	1	2	2	22	2	1	1	2	1	1	1	5	1	3	2	1	0	2	0	3	2	1	1	1	1	2	1	2	1	2	2	2	1		1	3	3	3	1	3	3	3	1	3	3	27	2	1	2
227	1	2	2	22	2	1	9	3	2	2	2	6	2	2	2	1	0	2	0	2	1	2	2	1	1	1	1	1	1	2	2	2	2		1	2	0	1	1	2	3	3	0	0	0	13	2	4	3
228	1	2	2	21	2	1	1	2	1	1	1	6	2	2	2	1	0	2	0	2	1	2	2	1	1	2	2	1	1	2	2	2	2		1	1	1	1	3	3	3	1	0	0	2	16	2	2	2
229	1	2	2	21	2	2	1	2	1	1	1	4	1	3	3	1	0	2	0	1	1	2	1	2	1	1	1	1	1	2	1	2	1		3	3	3	1	0	0	0	3	0	0	0	13	2	1	4
22h	3	2	2	22	2	1	3	3	1	1	1	5	1	2	2	1	0	2	0	5	2	2	2	1	1	2	1	2	1	2	1	2	1		3	1	3	3	3	3	3	1	0	0	2	22	2	1	1
22hb	2	1	1	21	2	2	4	3	2	2	2	8	2	2	2	2	0	2	0	5	2	2	2	1	1	2	1	2	1	2	2	2	2		0	2	3	3	0	3	3	3	2	3	3	25	2	1	1
22m	5	2	2	19	1	1	6	2	2	2	1	6	2	3	2	2	20	2	0	2	1	2	2	1	1	1	1	1	1	2	2	2	2		2	0	0	3	0	0	0	0	0	0	0	5	1	4	4
22n	3	99999	99999	23	2	1	10	3	2	2	3	0	1	1	3	2	20	2	100	0	0	2	2	2	1	1	1	1	1	2	2	2	1		1	1	2	1	0	0	2	3	3	0	1	14	2	2	3
22o	4	3	2	22	2	1	6	3	1	1	2	4	1	2	2	1	0	2	0	1	1	1	1	1	1	1	1	1	1	2	2	1	1		1	2	1	3	3	3	3	3	3	3	1	26	2	1	1
23	1	1	1	19	1	2	4	2	1	1	1	5	1	2	2	1	0	2	0	2	1	1	1	1	1	1	1	1	1	2	1	2	1		1	2	1	2	0	2	2	3	0	2	2	17	2	2	3
230	1	2	2	20	1	1	6	2	1	1	2	2	1	2	2	1	0	2	6.6	0	0	2	2	1	1	1	1	1	1	2	2	2	1		1	0	1	1	0	1	1	2	0	0	2	9	1	2	3
231	1	2	2	20	1	1	3	2	2	2	1	10	2	2	1	1	0	2	0	1	1	1	1	1	1	1	1	1	1	2	1	2	1		2	3	2	2	0	0	3	2	1	1	2	18	2	1	2
232	1	2	2	19	1	1	1	3	1	1	1	4	1	3	2	2	5	2	0	0	0	1	1	1	1	1	1	1	1	2	2	2	1		0	1	0	1	0	0	3	0	0	0	2	7	1	4	4
233	1	2	2	19	1	1	1	2	1	1	1	3	1	2	1	2	15	2	150	2	1	2	1	2	1	1	1	1	1	2	2	1	1		1	2	1	1	2	0	3	3	0	0	0	13	2	1	4
234	1	1	1	21	2	1	5	4	1	1	1	5	1	1	2	2	20	2	0	3	2	2	2	1	1	1	1	1	1	2	2	2	1		0	0	0	0	0	0	1	2	0	0	3	6	1	1	4
235	1	1	1	18	1	1	1	4	2	2	1	6	2	3	1	1	0	2	0	0	0	1	1	1	1	1	1	1	1	2	1	2	1		3	1	3	3	0	0	3	2	3	3	3	24	2	2	4
236	1	1	1	19	1	2	5	2	1	1	1	7	2	2	1	1	0	2	0	2	1	1	1	1	1	2	1	2	1	2	1	2	1		0	0	0	0	1	3	1	2	0	0	0	7	1	4	4
237	1	1	1	19	1	2	1	2	1	1	1	6	2	2	2	2	2	2	0	1	1	1	1	1	1	1	1	1	1	2	2	1	2		0	1	0	0	0	1	2	3	0	0	1	8	1	3	4
238	1	2	2	20	1	2	1	1	1	1	1	5	1	2	1	1	0	2	0	4	2	2	1	2	1	2	1	2	1	2	1	2	1		3	0	3	2	0	2	3	3	2	1	0	19	2	1	4
239	1	1	1	21	2	1	1	2	1	1	1	5	1	1	1	2	6	2	99999	3	2	2	2	1	1	1	1	1	1	2	2	2	2		0	0	0	0	1	0	2	0	3	0	2	8	1	4	4
23h	3	3	2	19	1	2	99999	4	1	1	99999	0	99999	2	3	1	0	2	0	3	2	2	2	1	1	1	1	1	1	2	1	2	1		0	0	0	1	0	2	3	2	0	0	1	9	1	4	3
23hb	2	2	2	20	1	2	2	2	1	1	1	4	1	1	2	1	0	2	0	3	2	2	2	1	1	2	2	1	1	2	2	2	2		1	0	2	2	1	1	1	1	0	0	0	9	1	3	3
23m	5	1	1	20	1	1	6	3	2	2	1	4	1	3	2	1	0	2	0	1	1	1	1	1	1	1	1	1	1	2	1	2	1		3	3	3	3	2	1	3	3	0	0	0	21	2	1	1
23n	3	2	2	22	2	1	5	2	1	1	3	1	1	3	3	2	5	2	99999	2	1	2	2	1	1	1	1	1	1	2	2	2	2		3	2	3	3	0	1	3	2	3	1	3	24	2	1	3
230	4	3	2	23	2	1	6	2	1	1	2	4	1	3	2	1	0	2	0	3	2	2	1	2	1	1	1	1	1	2	2	2	1		1	1	2	2	0	2	2	2	1	1	1	15	2	2	3
24	1	1	1	21	2	2	1	2	2	2	1	6	2	2	2	1	0	2	5	2	1	2	1	2	1	1	1	1	1	2	1	2	1		3	2	2	2	1	0	3	0	0	0	1	14	2	2	4
240	1	1	1	19	1	2	9	2	1	1	2	7	2	3	2	1	0	2	0	5	2	2	2	1	1	1	1	1	1	2	2	2	2		1	1	2	3	0	1	2	3	0	0	1	14	2	2	3
241	1	1	1	20	1	2	4	2	1	1	1	6	2	2	1	1	0	2	0	6	2	2	2	1	1	1	1	1	1	2	1	2	1		2	0	3	2	0	3	3	3	0	0	3	19	2	1	3
242	1	3	2	19	1	2	1	2	2	2	1	6	2	3	1	1	0	2	0	2	1	1	1	1	1	1	1	1	1	2	1	2	1		0	0	0	0	0	0	2	0	0	0	0	2	1	3	4
243	1	1	1	22	2	1	9	4	2	2	1	7	2	3	3	1	0	2	0	3	2	2	1	2	1	1	1	1	1	2	2	2	2		3	2	3	3	1	3	3	3	3	3	3	30	2	1	3
244	1	1	1	20	1	2	1	2	2	2	1	4	1	2	2	1	0	2	0	3	2	2	2	1	1	1	1	1	1	2	1	2	1		0	0	0	2	0	0	0	0	3	0	2	7	1	4	4
245	1	1	1	20	1	1	1	3	2	2	1	8	2	3	3	2	10	2	100	3	2	2	2	1	1	1	1	1	1	2	2	2	1		3	1	3	3	0	3	3	3	3	0	3	25	2	1	4
246	1	1	1	20	1	1	3	3	2	2	1	6	2	3	3	2	20	2	99999	0	0	1	1	1	1	1	1	1	1	2	2	1	1		1	2	1	3	0	0	1	3	3	3	3	20	2	2	4
247	1	1	1	23	2	1	4	3	1	1	1	0	1	99999	3	2	15	2	100	0	0	1	1	1	1	1	1	1	1	2	2	2	2		0	3	1	2	0	0	2	1	1	0	0	10	1	2	4
248	1	1	1	20	1	2	1	4	1	1	1	7	2	1	1	2	35	2	1035	3	2	2	1	1	2	2	1	2	1	2	1	2	1		2	1	3	3	0	3	3	3	2	2	0	22	2	1	1
249	1	1	1	21	2	2	1	2	2	2	1	2	1	2	3	1	0	2	0	2	1	2	2	1	1	2	1	2	1	2	1	2	2		0	0	0	1	3	3	1	3	0	0	0	11	2	2	2
24h	3	2	2	23	2	2	3	2	1	1	1	7	2	2	1	1	0	2	0	2	1	1	1	1	1	1	1	1	1	2	1	2	1		1	1	1	1	1	0	3	3	0	0	0	11	2	3	2
24hb	2	1	1	20	1	2	4	2	1	1	2	3	1	1	2	2	10	2	99999	1	1	1	1	1	1	1	1	1	1	2	2	2	2		3	2	3	1	0	3	3	3	3	2	3	26	2	1	1
24m	5	1	1	21	2	2	6	1	2	2	1	4	1	3	3	2	20	2	0	2	1	2	2	1	1	1	1	1	1	2	1	2	1		3	1	0	1	0	3	3	3	1	3	3	21	2	1	4
24n	3	3	2	22	2	2	10	3	1	1	3	4	1	3	2	1	0	2	0	1	1	2	2	1	1	1	1	1	1	2	1	2	1		1	2	3	2	2	1	2	3	0	2	3	21	2	2	3
24o	4	2	2	22	2	1	6	4	2	2	2	5	1	3	2	1	0	2	0	3	2	2	2	1	1	1	1	1	1	2	2	2	1		3	3	3	3	0	0	3	0	2	1	3	21	2	1	3
25	1	1	1	19	1	2	1	99999	1	1	1	0	1	1	3	1	0	2	0	2	1	1	1	1	1	2	1	1	2	2	2	1	2		2	3	3	2	0	0	0	0	0	0	5	15	2	4	4
250	1	1	1	21	2	2	1	3	1	1	1	8	2	2	1	1	0	2	0	2	1	2	2	1	1	2	2	1	1	2	2	2	1		0	1	0	2	2	2	3	0	0	0	0	10	1	1	4
251	1	1	1	25	2	1	1	2	2	2	1	7	2	2	2	1	0	2	0	3	2	2	1	2	1	1	1	1	1	2	2	2	1		1	2	2	3	1	1	3	0	1	1	1	16	2	1	3
252	1	1	1	22	2	1	1	2	1	1	1	5	1	3	2	1	0	2	0	1	1	1	1	1	1	1	1	1	1	2	2	2	2		3	0	3	0	3	3	3	3	2	2	2	24	2	1	1
253	1	1	1	20	1	1	3	3	1	1	1	6	2	3	1	1	0	2	0	4	2	2	2	1	1	1	1	1	1	2	2	2	2		0	1	1	2	0	0	3	2	0	0	2	11	2	2	4
254	1	1	1	23	2	2	1	3	1	1	1	5	1	2	1	1	0	2	0	4	2	2	1	2	1	2	1	2	1	2	1	2	1		1	1	2	3	0	2	2	0	0	0	1	12	2	2	4
255	1	1	1	19	1	2	1	3	2	2	1	5	1	1	2	1	0	2	0	3	2	2	2	1	1	2	1	2	1	2	1	2	1		1	1	2	2	1	2	0	1	0	1	1	12	2	2	4
256	1	3	2	19	1	2	1	3	1	1	1	5	1	2	1	1	0	2	5	2	1	2	2	1	1	1	1	1	1	2	1	2	1		0	0	0	0	1	3	3	3	0	1	0	11	2	3	2
257	1	1	1	21	2	2	4	3	1	1	1	3	1	2	2	1	0	2	99999	2	1	2	2	1	1	1	1	1	1	2	1	2	1		1	1	1	1	0	0	1	3	1	0	3	12	2	1	4
258	1	1	1	21	2	2	4	2	1	1	2	6	2	1	2	2	0	2	30	7	2	2	2	1	1	2	2	1	1	2	2	1	1		2	2	0	3	0	0	3	3	0	0	1	14	2	1	4
259	1	1	1	24	2	2	4	1	1	1	1	6	2	1	1	2	12	2	666.6	6	2	2	2	1	1	2	2	1	1	2	2	1	1		2	0	2	0	2	2	1	0	1	1	2	13	2	1	2
25h	3	2	2	23	2	2	3	4	2	2	1	6	2	1	1	1	0	2	50	1	1	2	2	1	1	1	1	1	1	2	1	2	1		0	1	0	0	0	0	3	0	0	0	0	4	1	2	4
25hb	2	1	1	19	1	2	2	2	2	2	1	5	1	2	2	1	0	2	0	4	2	2	2	1	1	1	1	1	1	2	2	2	1		0	0	0	2	0	0	3	0	0	0	0	5	1	4	4
25m	5	1	1	19	1	2	6	2	1	1	1	3	1	3	2	1	0	2	0	3	2	2	2	1	1	1	1	1	1	2	2	2	2		0	1	0	0	1	1	1	1	0	0	0	5	1	4	4
25n	1	3	2	23	2	2	1	3	1	1	1	5	1	1	2	1	0	2	0	3	2	2	2	1	1	2	2	2	1	2	1	1	2		0	0	0	1	1	1	1	1	0	0	0	5	1	3	4
250	4	1	1	19	1	1	6	2	2	2	2	3	1	3	2	1	0	2	0	2	1	2	1	2	1	1	1	1	1	2	2	1	1		2	1	2	1	1	2	3	2	0	0	2	16	2	2	1
260	1	1	1	22	2	2	1	2	1	1	1	7	2	2	2	1	0	2	1000	6	2	2	2	1	1	2	2	1	1	2	1	2	1		2	2	2	3	0	1	1	1	0	1	1	14	2	2	4
261	1	1	1	21	2	1	5	1	2	2	1	0	1	2	3	2	10	2	1000	0	0	2	2	1	1	2	2	2	2	2	2	2	1		1	0	3	0	2	2	1	0	1	3	2	15	2	1	2
262	1	1	1	20	1	1	1	2	1	1	1	0	1	2	1	2	10	2	0	0	0	1	1	1	1	2	2	1	1	2	2	1	1		3	2	3	3	0	3	3	3	3	3	3	29	2	1	4
263	1	1	1	19	1	1	7	4	1	1	3	5	1	3	2	2	10	2	4	2	1	2	2	1	1	2	1	2	1	2	2	2	2		3	1	1	2	0	0	3	3	0	0	1	14	2	2	4
264	1	1	1	25	2	2	1	4	1	1	1	1	1	2	1	1	0	2	0	0	0	2	2	1	1	2	2	1	1	2	1	2	1		0	2	2	2	1	2	3	3	0	0	0	15	2	1	4
265	1	1	1	22	2	1	1	3	1	1	1	4	1	3	2	1	0	2	0	3	2	2	2	1	1	2	1	2	1	2	2	1	1		1	1	3	3	0	3	3	3	3	0	3	23	2	4	1
266	1	1	1	22	2	2	1	2	1	1	1	5	1	2	2	1	0	2	0	4	2	2	2	1	1	2	1	2	1	2	1	2	1		3	2	3	1	2	3	3	2	1	0	2	22	2	1	2
267	1	1	1	24	2	2	9	4	2	2	1	3	1	2	2	1	0	2	0	3	2	2	2	1	1	2	2	1	1	2	1	2	1		2	1	3	3	0	2	2	1	0	2	2	18	2	2	4
268	1	1	1	23	2	2	1	2	1	1	1	2	1	2	2	1	0	2	0	2	1	2	2	1	1	1	1	1	1	2	1	2	1		2	1	0	1	0	1	2	0	0	0	0	7	1	3	4
26h	3	2	2	21	2	2	6	1	1	1	3	0	1	1	3	2	10	2	0	1	1	1	1	1	1	1	1	1	1	2	2	2	2		1	1	0	2	2	2	3	1	0	1	2	15	2	2	3
26hb	2	1	1	21	2	1	2	2	2	2	1	3	1	3	3	1	0	2	0	2	1	2	2	1	1	1	1	1	1	2	2	2	1		3	3	3	3	3	3	3	3	3	3	3	33	2	1	1
26m	5	1	1	20	1	2	6	2	2	2	1	6	2	3	3	1	0	2	0	3	2	1	1	1	1	1	1	1	1	2	2	1	1		1	2	2	1	3	2	3	3	2	1	1	21	2	1	2
26n	2	1	1	19	1	1	2	3	1	1	1	5	1	3	2	2	12	2	0	3	2	2	2	2	1	2	1	2	1	2	2	2	1		1	0	0	0	3	0	3	0	0	0	0	7	1	2	4
26o	4	3	2	20	1	1	6	2	1	1	2	4	1	3	3	1	0	2	0	6	2	2	2	2	2	2	2	1	1	2	2	2	2		3	1	3	3	1	3	2	3	1	0	1	21	2	1	2
27	1	1	1	19	1	2	1	4	3	1	1	9	2	1	3	1	0	2	0	10	2	2	2	1	1	1	1	1	1	2	1	2	1		0	0	0	0	0	0	0	0	0	0	0	0	1	4	4
270	1	1	1	22	2	2	1	2	1	1	1	3	1	1	2	1	0	2	0	1	1	2	2	1	1	1	1	1	1	2	1	2	1		3	2	2	2	0	0	3	3	0	0	2	17	2	1	4
271	1	1	1	23	2	2	3	2	1	1	1	5	1	2	2	1	0	2	100	2	1	1	1	1	1	1	1	1	1	2	1	2	1		0	2	2	1	1	1	2	0	0	2	1	12	2	1	4
272	1	3	2	20	1	2	1	4	1	1	1	5	1	2	1	1	0	2	0	5	2	2	2	1	1	2	1	2	1	2	1	2	1		2	2	1	1	0	1	2	2	0	0	0	11	2	2	4
274	1	1	1	24	2	1	5	2	1	1	1	5	1	2	1	2	20	2	0	3	2	1	1	1	1	1	1	1	1	2	2	1	1		3	3	3	0	3	3	3	3	3	3	3	30	2	1	1
275	1	1	1	24	2	1	5	1	1	1	1	4	1	2	1	1	0	2	0	4	2	2	2	1	1	2	2	1	1	2	2	1	1		3	3	3	3	3	3	3	3	3	3	3	33	2	1	1
276	1	1	1	21	2	1	1	2	2	2	1	6	2	3	2	1	0	2	0	5	2	2	2	1	1	2	2	1	1	2	2	2	1		3	2	3	2	2	3	3	3	2	2	2	27	2	1	99999
277	1	1	1	22	2	2	9	1	2	2	1	2	1	3	2	1	0	2	0	0	0	1	1	1	1	1	1	1	1	2	1	2	1		3	2	2	2	0	0	3	2	1	1	2	18	2	1	4
278	1	1	1	19	1	2	1	2	1	1	1	7	2	2	2	1	0	2	0	5	2	2	1	2	1	2	1	2	1	2	1	2	1		3	0	3	3	2	0	3	0	0	0	1	15	2	2	4
27h	3	2	2	22	2	1	3	2	2	2	2	1	1	2	2	2	5	2	0	2	1	1	1	1	1	1	1	1	1	2	2	2	2		1	0	0	0	0	0	3	0	0	0	2	6	1	1	4
27hb	2	2	2	22	2	1	7	2	1	1	1	3	1	2	2	2	20	2	0	2	1	2	2	1	1	1	1	1	1	2	2	2	2		2	2	3	3	0	0	1	0	2	1	1	15	2	2	3
27m	5	1	1	20	1	2	6	4	2	2	1	5	1	3	3	1	0	2	0	3	2	1	1	1	1	1	1	1	1	2	1	2	1		3	2	0	2	0	2	3	0	0	0	3	15	2	1	4
27n	3	3	2	20	1	1	2	3	2	2	3	0	1	3	3	1	0	2	533.3	7	2	2	1	2	1	1	1	1	1	2	2	2	2		1	2	0	3	0	0	3	3	0	0	1	13	2	1	4
27o	4	3	2	23	2	1	6	1	1	1	2	3	1	2	3	1	0	2	0	3	2	1	1	1	1	1	1	1	1	2	2	1	1		3	1	2	2	0	1	3	3	2	0	1	18	2	2	2
28	1	1	1	20	1	2	3	3	1	1	1	5	1	3	1	1	0	2	0	3	2	1	1	1	1	2	1	2	1	2	1	2	1		1	2	1	2	3	3	3	1	0	0	1	17	2	1	1
280	1	1	1	18	1	2	1	2	1	1	1	4	1	1	2	1	0	2	0	3	2	2	1	2	1	2	2	1	1	2	1	2	1		1	2	1	2	0	3	3	2	0	0	1	15	2	2	4
281	1	1	1	20	1	2	1	2	1	1	1	5	1	3	1	1	0	2	0	0	0	2	2	1	1	2	1	2	1	2	1	2	1		3	2	1	1	2	0	3	0	0	0	1	13	2	3	4
282	1	1	1	19	1	2	1	2	1	1	1	4	1	2	2	1	0	2	0	2	1	2	2	1	1	1	1	1	1	2	1	2	1		0	0	0	0	0	1	2	0	0	0	1	4	1	2	4
283	1	1	1	20	1	2	1	2	2	2	1	3	1	1	1	1	0	2	0	0	0	1	1	1	1	1	1	1	1	2	1	2	1		0	0	0	0	0	1	3	0	0	0	0	4	1	2	4
284	1	1	1	20	1	2	1	2	1	1	1	6	2	3	1	1	0	2	0	2	1	1	1	1	1	1	1	1	1	2	1	2	1		0	1	0	0	1	0	1	1	1	0	0	5	1	4	4
285	1	1	1	19	1	1	1	2	2	2	1	7	2	3	2	1	0	2	0	4	2	2	2	1	1	1	1	1	1	2	2	1	1		3	3	3	3	2	3	1	3	1	1	2	25	2	1	2
286	2	1	1	18	1	2	2	1	1	1	1	11	2	1	2	1	0	2	10	1	1	2	2	1	1	2	2	1	1	2	2	1	1		0	0	0	0	0	0	0	0	0	0	0	0	1	4	4
287	2	1	1	17	1	2	2	1	1	1	1	5	1	2	2	1	0	2	1	3	2	1	1	1	1	2	1	2	1	1	1	1	1		0	0	0	0	0	0	0	0	0	0	0	0	1	4	4
288	2	1	1	18	1	2	2	3	1	1	1	5	1	2	2	1	0	2	10	3	2	2	2	1	1	1	1	1	1	1	1	1	1		3	0	3	0	0	0	0	0	0	0	0	6	1	4	4
289	2	1	1	19	1	2	2	3	1	1	1	6	2	3	2	1	0	2	0	3	2	2	2	1	1	1	1	1	1	2	1	2	1		2	1	1	0	0	3	3	3	0	0	2	15	2	1	4
28h	3	3	2	20	1	1	6	3	1	1	3	0	1	3	2	2	20	2	50	5	2	2	2	1	1	1	1	1	1	2	1	2	1		3	3	3	2	0	3	3	3	3	1	3	27	2	1	4
28hb	2	1	1	20	1	2	2	4	1	1	1	6	2	3	2	1	0	2	200	3	2	2	1	1	2	1	1	1	1	2	2	2	2		0	2	0	0	0	3	3	3	3	0	0	14	2	2	1
28m	5	1	1	22	2	2	6	1	2	2	1	8	2	3	2	1	0	2	0	1	1	2	2	1	1	1	1	1	1	1	1	1	1		0	0	0	0	0	0	2	1	0	0	0	3	1	4	4
28n	3	3	2	19	1	1	1	2	2	2	2	0	1	3	2	2	10	2	0	2	1	1	1	1	1	1	1	1	1	2	2	2	1		1	1	0	0	0	1	3	2	0	0	1	9	1	2	2
28o	4	3	2	19	1	2	12	2	1	1	1	8	2	1	3	2	20	2	0	2	1	2	2	1	1	1	1	1	1	2	2	2	2		3	2	3	2	3	3	3	3	3	3	3	31	2	1	1
29	1	1	1	19	1	2	1	2	1	1	1	7	2	3	2	1	0	2	0	4	2	1	1	1	1	2	2	1	1	2	2	2	2		0	2	0	3	0	0	0	3	0	0	1	9	1	3	4
290	2	2	2	24	2	1	7	1	2	2	1	7	2	3	2	1	0	2	0	5	2	1	1	1	1	1	1	1	1	2	2	2	2		0	2	0	2	1	0	2	1	0	0	2	10	1	2	4
291	2	1	1	19	1	2	2	2	2	2	1	8	2	2	2	1	0	2	0	3	2	2	2	1	1	2	2	1	1	2	1	2	1		1	1	2	2	0	2	3	2	0	0	1	14	2	1	3
292	2	1	1	19	1	2	2	3	1	1	1	4	1	2	2	2	0	2	0	3	2	1	1	1	1	1	1	1	1	2	2	2	2		3	1	3	0	0	2	2	1	1	0	0	13	2	1	3
293	2	1	1	19	1	2	2	2	1	1	1	5	1	2	3	1	0	2	0	4	2	1	1	1	1	2	1	2	1	2	2	2	2		3	1	3	0	0	0	3	0	1	0	0	11	2	3	4
294	2	1	1	20	1	2	7	4	1	1	3	0	1	3	1	2	15	2	99999	4	2	2	2	1	1	2	1	2	1	2	2	2	2		3	2	3	0	0	0	2	1	1	0	0	12	2	2	4
295	2	1	1	18	1	2	2	3	2	2	1	7	2	2	2	1	0	2	40	4	2	2	2	1	1	2	1	2	1	2	1	2	1		3	1	2	1	0	3	3	3	0	0	0	16	2	3	4
296	2	1	1	20	1	2	2	2	2	2	1	5	1	3	2	1	0	2	0	4	2	2	2	1	1	2	1	2	1	2	1	2	1		3	1	3	2	1	1	3	3	0	0	1	18	2	1	3
297	2	1	1	18	1	2	2	2	1	1	1	5	1	2	1	1	0	2	50	5	2	2	2	1	1	2	1	2	1	2	2	2	1		3	1	0	2	0	0	2	0	0	0	0	8	1	4	4
298	2	1	1	19	1	2	2	3	1	1	1	5	1	3	3	1	0	2	0	0	0	1	1	1	1	1	1	1	1	2	1	2	1		1	1	1	0	0	3	3	3	0	3	0	15	2	1	4
299	2	1	1	19	1	2	2	2	2	2	1	1	1	3	2	1	0	2	0	0	0	2	2	1	1	1	1	1	1	2	1	2	1		3	1	2	2	0	3	3	3	0	3	0	20	2	1	4
29h	3	3	2	21	2	1	3	2	1	1	1	5	1	2	2	1	0	2	0	2	1	2	2	1	1	1	1	1	1	2	2	1	1		2	3	2	3	0	1	0	3	0	2	3	19	2	2	2
29hb	2	99999	99999	21	2	1	2	3	1	1	1	6	2	2	1	2	10	2	0	2	1	1	1	1	1	1	1	1	1	2	2	2	2		1	2	1	2	1	2	3	2	0	2	3	19	2	1	4
29m	5	1	1	23	2	2	6	1	2	2	1	8	2	3	1	1	0	2	0	3	2	2	2	1	1	2	2	1	1	2	2	1	1		3	2	3	0	0	0	0	0	0	0	0	8	1	4	4
29n	3	3	2	20	1	2	3	2	2	2	1	4	1	3	2	1	0	2	0	0	0	1	1	1	1	1	1	1	1	2	1	2	1		0	0	0	0	0	0	1	1	0	0	0	2	1	4	4
29o	4	3	2	19	1	2	6	3	1	1	1	10	2	3	2	2	22	2	0	5	2	2	2	1	1	2	1	2	1	2	2	2	2		0	1	0	0	2	2	2	0	0	0	2	9	1	4	3
2h	3	2	2	22	2	1	4	2	1	1	1	1	1	1	2	1	0	2	0	2	1	2	2	1	1	2	2	1	1	2	2	2	2		1	1	2	2	0	0	2	0	0	0	2	10	1	2	4
2hb	2	1	1	19	1	2	7	3	2	2	1	10	2	3	2	1	0	2	100	3	2	2	2	1	2	1	1	1	1	2	2	2	2		1	0	1	0	0	0	2	0	0	0	1	5	1	2	4
2m	5	1	1	19	1	1	6	2	3	1	1	5	1	3	2	1	0	2	0	2	1	1	1	1	1	1	1	1	1	2	2	1	1		0	0	0	0	0	0	0	0	0	0	0	0	1	4	4
2n	3	3	2	21	2	1	3	1	2	2	1	4	1	2	1	2	6	2	0	3	2	2	1	2	1	1	1	1	1	2	2	2	1		3	1	1	3	2	2	2	2	1	1	2	20	2	1	1
2o	4	1	1	23	2	1	6	1	2	2	2	2	1	1	1	1	0	2	0	4	2	2	2	1	1	1	1	1	1	2	2	1	1		3	0	3	3	2	1	3	1	3	2	3	24	2	1	2
3	1	1	1	18	1	1	1	3	2	2	1	10	2	3	3	2	2	2	400	2	1	2	2	1	1	1	1	1	1	2	2	2	2		0	2	0	2	0	0	2	3	0	0	2	11	2	2	4
30	1	1	1	20	1	2	1	1	1	1	1	6	2	2	1	1	0	2	0	2	1	2	2	1	1	1	1	1	1	2	2	1	1		1	0	1	1	1	1	3	3	0	1	3	15	2	2	4
300	2	1	1	19	1	2	2	2	2	2	1	6	2	2	2	1	0	2	0	4	2	2	2	1	1	1	1	1	1	2	1	1	2		1	1	1	2	0	0	3	0	0	0	1	9	1	4	4
301	2	1	1	19	1	1	7	2	1	1	1	2	1	2	2	1	0	2	700	0	0	1	1	1	1	1	1	1	1	2	2	1	1		1	1	1	1	1	2	3	3	0	1	3	17	2	1	2
302	2	1	1	22	2	1	1	3	2	2	1	6	2	3	1	1	0	2	0	2	1	1	1	1	1	1	1	1	1	2	2	1	2		0	0	0	0	0	0	1	1	0	0	1	3	1	4	4
303	2	1	1	19	1	1	1	4	2	2	1	5	1	2	2	1	0	2	0	1	1	2	2	1	1	1	1	1	1	2	2	2	1		0	0	0	0	0	0	0	0	0	0	1	1	1	4	4
303h	2	2	2	21	2	1	99999	4	99999	99999	1	14	2	3	3	1	0	2	30	8	2	2	1	2	1	2	1	2	1	2	2	2	1		3	3	3	3	3	3	3	0	0	0	2	23	2	1	4
304	2	1	1	17	1	2	2	3	1	1	3	1	1	1	1	1	0	2	0	4	2	2	1	2	1	2	1	2	1	2	1	2	1		1	2	0	0	3	3	3	3	2	0	2	19	2	1	2
304h	2	2	2	21	2	2	2	3	1	1	1	3	1	3	2	1	0	2	0	7	2	1	1	1	1	1	1	1	1	2	2	2	2		0	0	0	0	3	0	2	0	0	0	0	5	1	4	4
305	2	1	1	18	1	2	2	2	1	1	1	3	1	2	2	1	0	2	0	1	1	2	2	1	1	2	2	1	1	2	1	2	1		1	2	1	2	0	1	2	2	0	0	1	12	2	2	4
305h	2	3	2	19	1	2	2	2	1	1	1	8	2	2	1	1	0	2	0	6	2	2	2	1	1	1	1	1	1	1	1	1	1		0	0	0	0	0	1	1	1	0	0	0	3	1	4	1
306	2	1	1	18	1	2	2	2	1	1	1	5	1	3	3	1	0	2	0	2	1	2	2	1	1	1	1	1	1	2	1	2	1		1	2	1	1	0	3	3	0	3	1	2	17	2	2	4
306h	2	2	2	21	2	2	2	4	1	1	1	5	1	2	2	2	0.28	2	30	5	2	2	2	1	1	2	2	1	1	2	2	2	1		2	0	2	2	0	3	3	1	0	0	0	13	2	2	4
307	2	1	1	25	2	1	4	2	2	2	2	1	1	2	2	2	45	2	0	1	1	2	2	1	1	1	1	1	1	2	2	2	1		0	1	0	2	0	0	3	0	0	0	2	8	1	2	4
308	2	1	1	20	1	1	2	1	1	1	1	6	2	3	3	2	20	2	300	3	2	1	2	1	1	2	1	2	1	2	2	1	1		3	2	1	0	0	0	0	0	0	0	0	6	1	4	4
308h	2	3	2	19	1	2	6	3	2	2	3	99999	99999	3	1	1	0	2	99999	6	2	1	1	1	1	1	1	1	1	2	2	2	2		0	1	0	2	0	3	3	3	0	0	0	12	2	1	4
309	2	2	2	20	1	1	8	99999	1	1	3	5	1	2	2	1	0	2	0	1	1	1	1	1	1	1	1	1	1	2	2	1	1		3	1	2	2	0	1	3	0	0	0	1	13	2	2	4
309h	2	2	2	20	1	2	7	3	1	1	1	7	2	2	3	2	0.14	2	99999	3	2	2	2	1	1	1	1	1	1	2	2	1	1		3	1	3	1	0	0	2	2	1	1	1	15	2	2	4
30h	3	3	2	22	2	1	3	3	1	1	1	5	1	2	1	2	5	2	1000	1	1	2	2	1	1	1	1	1	1	2	2	1	1		2	3	3	3	3	3	3	3	0	0	3	26	2	1	1
30hb	2	1	1	20	1	1	7	3	1	1	1	2	1	2	2	1	0	2	99999	1	1	1	1	1	1	1	1	1	1	2	2	2	1		3	3	3	3	0	2	3	2	1	0	2	22	2	2	2
30m	5	2	2	18	1	2	8	4	1	1	1	9	2	2	2	1	0	2	30	2	1	1	1	1	1	1	1	1	1	2	1	2	2		0	1	0	0	1	0	0	0	0	2	1	5	1	1	2
30n	3	3	2	21	2	1	4	1	1	1	2	3	1	3	3	1	0	2	0	2	1	1	1	1	1	1	1	1	1	2	2	1	1		3	2	2	1	0	0	3	2	0	0	1	14	2	1	2
30o	4	1	1	19	1	2	7	3	2	2	1	5	1	2	1	2	25	2	0	3	2	2	2	1	1	1	1	1	1	2	1	2	1		3	2	2	1	3	3	2	2	3	1	2	24	2	1	3
31	1	1	1	20	1	2	3	2	2	2	1	7	2	2	1	1	0	2	0	2	1	2	2	1	1	1	1	1	1	2	2	1	1		1	1	0	1	0	0	2	0	0	0	0	5	1	2	4
310	2	2	2	19	1	2	2	2	1	1	1	5	1	3	1	1	0	2	0	4	2	2	1	2	1	2	1	2	1	2	1	2	1		1	3	0	1	0	2	2	0	0	0	1	10	1	3	4
310h	2	2	2	21	2	2	2	2	1	1	1	6	2	2	1	1	0	2	0	1	1	1	1	1	1	1	1	1	1	2	1	2	1		0	0	0	0	1	1	3	2	0	0	1	8	1	1	4
311	1	1	1	24	2	1	1	2	1	1	2	7	2	2	2	1	0	2	0	2	1	2	2	1	1	1	1	1	1	2	2	1	1		1	0	3	2	0	0	3	1	1	0	1	12	2	1	3
311h	2	2	2	19	1	1	2	3	1	1	1	4	1	3	2	2	10	2	2000	3	2	2	2	1	1	2	1	1	2	2	2	1	2		1	1	3	2	0	0	3	3	1	1	2	17	2	2	4
312	2	2	2	21	2	2	2	2	1	1	1	5	1	2	2	1	0	2	0	3	2	2	2	1	1	1	1	1	1	2	2	1	1		1	0	0	0	0	2	3	2	0	0	0	8	1	2	4
312h	2	2	2	20	1	2	7	2	2	2	1	7	2	2	2	1	0	2	0	4	2	2	2	1	1	1	1	1	1	2	1	2	1		3	1	2	1	0	0	3	1	0	0	0	11	2	1	4
313	2	1	1	21	2	2	2	3	1	1	1	5	1	3	3	1	0	2	20	4	2	2	1	2	1	2	2	1	1	2	1	1	2		0	0	0	0	0	2	2	3	0	0	1	8	1	3	4
313h	2	3	2	21	2	2	7	2	1	1	2	2	1	2	2	1	0	2	0	0	2	2	2	1	1	1	1	1	1	2	1	2	1		0	1	0	0	0	0	1	0	0	0	0	2	1	2	4
314	2	1	1	18	1	2	2	2	2	2	1	10	2	2	2	1	0	2	0	4	2	1	1	1	1	1	1	1	1	1	1	1	1		3	0	2	1	0	0	0	0	0	0	0	6	1	4	4
314h	2	3	2	19	1	2	2	3	1	1	1	6	2	3	2	1	0	2	1000	6	2	2	2	1	1	2	1	2	1	2	1	2	1		1	0	1	2	3	1	3	1	0	1	1	14	2	1	4
315	2	1	1	18	1	2	2	1	2	2	1	6	2	2	2	1	0	2	0	1	1	2	2	1	1	1	1	1	1	2	1	2	1		1	0	0	0	0	0	0	0	0	0	0	1	1	4	4
315h	2	3	2	20	1	1	8	2	1	1	2	3	1	3	2	2	20	2	800	3	2	2	2	1	1	1	1	1	1	2	2	1	1		1	1	2	1	0	1	2	3	0	1	2	14	2	2	2
316	2	2	2	23	2	1	7	3	2	2	1	6	2	3	2	1	0	2	0	2	1	2	2	1	1	1	1	1	1	2	1	2	1		2	1	3	3	0	3	3	1	0	0	0	16	2	2	4
317	2	2	2	19	1	1	7	3	2	2	1	9	2	3	3	2	22	2	99999	3	2	2	2	1	1	1	1	1	1	2	2	2	2		3	0	3	2	0	1	2	3	3	1	1	19	2	1	2
318	2	3	2	20	1	1	2	3	2	2	1	6	2	2	1	2	360	2	0	3	2	2	2	2	1	1	1	1	1	2	2	2	1		3	2	2	2	0	0	3	3	0	0	3	18	2	1	1
319	2	2	2	20	1	2	2	2	1	1	1	6	2	3	3	1	0	2	0	2	1	2	2	1	1	1	1	1	1	2	1	2	1		2	1	2	2	3	3	2	0	0	2	1	18	2	1	2
31h	3	1	1	19	1	2	2	3	1	1	3	0	1	3	2	1	0	2	0	1	1	1	1	1	1	1	1	1	1	2	1	2	1		0	0	0	0	0	0	1	0	0	0	0	1	1	3	4
31hb	2	1	1	21	2	1	2	2	1	1	1	2	1	3	2	2	15	2	50	3	2	2	2	1	1	2	2	1	1	2	2	2	2		2	3	3	3	2	2	3	3	3	3	1	28	2	1	1
31m	5	3	2	22	2	2	6	2	2	2	1	8	2	2	1	1	0	2	0	0	0	1	1	1	1	1	1	1	1	2	1	2	1		0	3	0	3	0	0	0	0	0	2	3	11	2	4	4
31n	3	3	2	26	2	1	6	3	1	1	3	0	1	1	1	1	0	2	100	5	2	2	1	2	1	1	1	1	1	2	1	2	2		2	0	1	2	0	1	1	2	0	0	1	10	1	2	4
31o	4	2	2	20	1	2	6	4	2	2	1	6	2	3	1	2	15	2	0	4	2	2	2	2	1	1	1	1	1	2	2	2	2		3	1	3	2	0	3	3	3	2	2	1	23	2	2	4
32	1	2	2	19	1	1	1	2	1	1	1	5	1	2	2	1	0	2	0	3	2	2	2	1	1	2	1	2	1	2	2	2	1		1	3	1	2	0	1	3	1	0	0	1	13	2	2	4
320	2	2	2	20	1	1	1	3	2	2	1	5	1	2	3	2	60	2	0	3	2	1	1	1	1	1	1	1	1	2	2	2	1		1	1	0	2	3	3	3	1	0	0	1	15	2	2	4
321	2	3	2	19	1	1	1	4	2	2	1	6	2	2	3	2	100	2	0	2	1	2	2	1	1	1	1	1	1	2	2	2	1		1	1	1	2	0	0	2	3	0	0	0	10	1	3	4
322	2	2	2	21	2	1	2	2	99999	99999	1	7	2	1	1	1	0	2	0	2	1	1	1	1	1	1	1	1	1	2	2	2	2		2	0	2	1	2	2	3	3	1	2	2	20	2	1	2
323	2	2	2	20	1	2	2	2	2	2	1	3	1	2	2	2	30	2	0	2	1	2	2	1	1	1	1	1	1	2	2	1	1		1	1	2	2	0	0	3	2	0	0	3	14	2	1	4
324	2	2	2	19	1	1	7	2	1	1	1	13	2	2	2	1	0	2	0	1	1	2	2	1	1	1	1	1	1	2	2	1	1		3	0	1	3	0	0	3	2	0	0	0	12	2	1	4
325	2	2	2	21	2	2	2	2	2	2	1	6	2	2	2	1	0	2	0	2	1	2	2	1	1	1	1	1	1	2	1	2	1		0	2	1	1	0	0	2	2	0	1	2	11	2	1	4
326	2	2	2	19	1	1	2	99999	1	1	1	7	2	3	1	1	0	2	6000	5	2	2	2	1	1	2	2	2	1	2	2	2	2		3	3	3	3	0	3	3	3	3	3	3	30	2	1	4
327	2	2	2	19	1	2	2	2	3	1	1	5	1	3	1	1	0	2	4000	3	2	2	2	1	1	2	2	1	1	2	2	2	2		2	1	2	2	0	1	3	1	1	3	3	19	2	1	4
328	2	3	2	20	1	1	99999	3	2	2	1	7	2	3	2	2	99999	2	99999	2	1	1	1	1	1	1	1	1	1	2	2	2	2		0	2	0	0	1	1	1	2	1	0	0	8	1	4	3
329	2	3	2	20	1	1	2	3	1	1	1	4	1	2	3	1	0	2	99999	3	2	1	1	1	1	2	2	1	1	2	2	2	2		2	1	2	2	0	0	3	0	0	0	0	10	1	1	3
32h	3	3	2	20	1	1	11	3	2	2	1	4	1	2	1	1	0	2	0	2	1	2	2	1	1	1	1	1	1	2	2	2	1		1	1	1	3	0	3	3	3	0	0	2	17	2	1	1
32hb	2	2	2	20	1	1	2	4	1	1	1	7	2	2	2	2	20	2	0	1	1	1	1	1	1	1	1	1	1	2	2	2	2		3	2	0	0	0	3	2	1	0	0	3	14	2	2	3
32m	5	3	2	19	1	2	6	4	1	1	1	10	2	3	1	1	0	2	0	5	2	2	2	1	1	2	1	2	1	2	2	2	2		3	3	3	3	3	3	3	3	3	3	0	30	2	1	2
32n	3	3	2	25	2	1	1	1	2	2	3	3	1	3	2	2	20	2	100	1	1	1	1	1	1	1	1	1	1	2	2	2	2		0	1	3	3	0	0	3	1	1	0	3	15	2	1	3
32o	4	3	2	20	1	2	7	2	1	1	1	6	2	3	1	2	30	2	0	0	0	1	1	1	1	1	1	1	1	2	2	2	1		0	1	0	1	0	2	3	1	3	0	0	11	2	1	4
33	1	1	1	20	1	2	1	2	1	1	1	3	1	2	1	1	0	2	0	4	2	2	2	1	1	2	1	2	1	2	1	2	1		3	1	3	3	0	0	1	3	0	2	2	18	2	1	1
330	2	2	2	20	1	2	2	3	1	1	1	7	2	3	2	1	0	2	100	4	2	2	2	1	1	1	1	1	1	2	1	2	1		0	2	0	2	0	1	1	0	0	0	0	6	1	2	4
331	2	3	2	21	2	2	7	2	1	1	1	6	2	2	2	1	0	2	0	4	2	2	2	1	1	1	1	1	1	2	1	2	1		0	0	2	1	0	2	3	2	0	0	0	10	1	2	4
332	2	3	2	19	1	2	2	2	1	1	1	3	1	3	2	2	2	2	99999	2	1	2	2	1	1	1	1	1	1	2	2	2	2		1	1	1	2	0	2	3	3	0	0	2	15	2	1	2
333	2	3	2	21	2	1	2	3	1	1	1	6	2	2	3	2	10	2	99999	1	1	2	2	1	1	1	1	1	1	2	2	2	2		1	2	1	2	1	1	3	2	0	0	1	14	2	1	1
334	2	3	2	21	2	2	2	2	1	1	1	6	2	2	2	2	0.14	2	30	3	2	2	2	1	1	1	1	1	1	2	2	2	1		3	0	2	1	0	1	3	1	0	0	0	11	2	2	3
335	2	3	2	23	2	1	6	2	2	2	2	3	1	2	2	1	0	2	0	3	2	1	1	1	1	1	1	1	1	2	1	2	1		2	1	0	3	1	1	3	1	0	0	3	15	2	2	4
336	2	3	2	20	1	2	2	3	1	1	1	5	1	2	2	1	0	2	0	1	1	1	1	1	1	1	1	1	1	2	1	2	2		0	0	0	0	1	1	1	0	0	0	0	3	1	3	4
337	2	2	2	19	1	1	7	3	1	1	1	4	1	2	3	1	0	2	20	2	1	2	2	1	1	1	1	1	1	2	2	1	1		0	1	1	1	0	0	0	0	0	0	0	3	1	2	3
339	2	3	2	19	1	1	9	2	1	1	1	5	1	3	1	2	30	2	99999	2	1	1	1	1	1	1	1	1	1	2	2	1	1		1	1	1	0	0	0	3	3	3	3	3	18	2	1	3
33h	3	3	2	20	1	1	2	3	1	1	3	0	1	2	2	2	20	2	0	1	1	1	1	1	1	1	1	1	1	2	2	1	1		1	1	0	1	1	1	2	3	1	0	0	11	2	3	1
33hb	2	1	1	19	1	1	2	4	2	2	1	5	1	2	2	1	0	2	5000	4	2	2	1	2	1	2	1	2	1	2	1	1	2		3	1	3	1	0	0	1	3	1	0	1	14	2	2	1
33m	5	2	2	19	1	2	6	2	1	1	1	3	1	2	2	1	0	2	15	3	2	2	2	2	2	2	1	2	1	2	1	2	1		1	1	1	1	1	2	3	3	0	0	0	13	2	2	4
33n	3	2	2	19	1	2	3	2	2	2	1	5	1	2	1	1	0	2	0	3	2	2	2	1	1	1	1	1	1	2	1	2	1		1	1	0	2	1	2	2	0	0	0	2	11	2	3	4
33o	4	3	2	18	1	1	6	2	1	1	2	2	1	2	1	1	0	2	80	0	0	1	1	1	1	1	1	1	1	2	2	2	2		3	0	3	0	3	3	3	3	3	3	3	27	2	1	1
34	1	2	2	19	1	2	10	2	2	2	2	2	1	1	1	1	0	2	0	0	0	1	1	1	1	1	1	1	1	2	1	2	1		3	0	0	0	0	1	1	0	0	0	0	5	1	4	4
340	2	2	2	20	1	2	1	2	2	2	2	2	1	2	2	1	0	2	0	2	1	2	2	1	1	1	1	1	1	2	99999	99999	99999		0	1	0	0	1	0	3	0	1	0	1	7	1	3	4
342	2	2	2	19	1	1	99999	2	1	1	1	4	1	3	1	1	0	2	99999	3	2	2	2	1	1	1	1	1	1	2	2	1	2		1	1	3	0	0	3	3	3	1	1	3	19	2	2	3
345	2	2	2	19	1	1	2	2	1	1	1	4	1	3	2	2	20	2	0	2	1	2	2	2	1	1	1	1	1	2	2	2	2		1	2	1	0	1	3	1	3	0	0	1	13	2	1	4
346	2	2	2	19	1	2	2	3	1	1	1	6	2	3	3	2	2	2	30	2	1	2	2	1	1	1	1	1	1	2	2	2	1		1	0	0	1	0	0	0	3	0	0	1	6	1	4	1
347	2	2	2	19	1	1	2	3	2	2	1	7	2	2	1	1	0	2	0	3	2	2	2	1	1	1	1	1	1	2	2	1	1		3	1	3	3	0	0	1	1	1	1	3	17	2	1	4
348	2	2	2	20	1	1	2	2	2	2	1	8	2	2	2	1	0	2	0	1	1	1	1	1	1	1	1	1	1	2	2	1	1		3	1	3	2	0	0	3	1	0	0	2	15	2	1	4
349	2	2	2	23	2	1	2	4	2	2	1	5	1	2	2	2	2	2	99999	2	1	1	1	1	1	1	1	1	1	2	2	2	2		2	2	2	2	0	0	3	2	1	1	3	18	2	1	2
34h	3	3	2	20	1	2	1	3	2	2	1	6	2	2	3	1	0	2	0	1	1	1	1	1	1	1	1	1	1	2	2	2	2		1	1	0	3	0	0	0	2	0	0	1	8	1	4	4
34hb	2	2	2	19	1	1	2	2	2	2	1	6	2	2	2	2	10	2	0	2	1	2	2	1	1	1	1	1	1	2	2	1	1		3	0	1	1	0	0	3	3	0	0	1	12	2	2	4
34m	5	2	2	20	1	2	6	1	2	2	1	7	2	2	1	1	0	2	0	4	2	2	2	1	1	1	1	1	1	2	1	2	1		3	0	2	1	0	0	0	0	0	0	0	6	1	4	4
34n	3	2	2	22	2	1	4	2	2	2	1	4	1	2	2	1	0	2	0	0	0	1	1	1	1	1	1	1	1	2	2	2	2		3	3	3	3	0	2	3	2	0	0	2	21	2	2	1
34o	4	3	2	20	1	1	6	3	3	1	2	3	1	3	2	2	15	2	50	2	1	1	1	1	1	1	1	1	1	2	2	2	1		3	1	3	3	0	0	3	3	0	0	1	17	2	1	4
35	1	2	2	25	2	1	1	2	2	2	2	8	2	2	3	2	30	2	0	8	2	2	2	1	1	1	1	1	1	2	2	1	1		0	3	1	1	0	0	1	2	1	2	2	13	2	2	3
350	2	2	2	19	1	2	7	2	1	1	1	4	1	2	2	1	0	2	0	1	1	1	1	1	1	1	1	1	1	1	1	1	1		0	0	0	0	0	0	2	0	0	0	0	2	1	4	4
35h	3	3	2	21	2	1	3	4	1	1	1	5	1	3	1	1	0	2	20	2	1	1	1	1	1	1	1	1	1	1	1	1	1		3	3	3	3	3	3	3	3	3	3	3	33	2	1	1
35hb	2	1	1	19	1	1	7	2	2	2	1	7	2	1	2	1	0	2	300	3	2	2	2	1	1	2	2	1	1	2	2	1	1		2	1	2	1	0	1	3	2	0	0	3	15	2	2	2
35m	5	2	2	19	1	2	6	1	2	2	1	7	2	2	1	1	0	2	100	0	0	1	1	1	1	1	1	1	1	1	1	1	1		3	0	2	0	2	1	1	1	2	2	2	16	2	2	2
35n	3	2	2	20	1	1	1	2	2	2	2	2	1	2	2	1	0	2	0	0	0	2	2	1	1	1	1	1	1	2	2	1	1		1	0	2	2	1	3	2	3	0	0	1	15	2	3	4
35o	4	3	2	19	1	2	6	3	2	2	1	8	2	3	2	1	0	2	0	7	2	2	2	2	2	1	1	1	1	2	2	2	2		3	2	3	3	3	3	3	3	3	3	3	32	2	1	1
36	1	1	1	19	1	2	1	2	2	2	1	6	2	2	3	1	0	2	8	2	1	1	1	1	1	1	1	1	1	2	1	2	1		2	2	3	2	0	2	2	1	0	0	1	15	2	3	3
36h	3	3	2	19	1	1	1	4	2	2	1	7	2	3	3	2	20	2	200	7	2	2	2	1	1	2	1	2	1	2	2	2	2		3	3	3	2	0	3	3	3	0	3	0	23	2	2	2
36hb	2	1	1	19	1	1	2	2	1	1	1	3	1	1	2	2	30	2	0	1	1	1	1	1	1	1	1	1	1	2	2	1	1		1	1	2	1	1	0	3	0	3	2	2	16	2	2	4
36m	5	1	1	20	1	2	6	2	1	1	1	6	2	2	2	2	2	2	0	1	1	2	2	1	1	1	1	1	1	2	1	1	2		0	0	0	0	0	1	1	2	0	0	0	4	1	4	4
36n	3	2	2	20	1	1	3	3	2	2	1	5	1	2	3	1	0	2	0	3	2	2	2	1	1	1	1	1	1	2	2	2	1		3	1	2	0	1	0	1	1	0	1	2	12	2	4	4
36o	4	3	2	23	2	2	2	2	1	1	1	7	2	3	1	2	20	2	50	3	2	2	2	1	1	2	2	2	1	2	2	2	1		0	1	0	0	0	2	3	0	0	0	1	7	1	4	4
37	1	1	1	21	2	1	4	3	2	2	1	3	1	2	1	2	5	2	500	2	1	2	2	1	1	1	1	1	1	2	2	2	2		3	3	2	3	0	0	3	3	1	1	3	22	2	1	4
37h	3	3	2	19	1	1	6	3	2	2	3	3	1	2	2	2	40	2	0	4	2	2	2	1	1	1	1	1	1	2	2	1	1		3	2	3	3	3	3	3	3	2	2	3	30	2	1	1
37hb	2	1	1	21	2	1	2	3	2	2	1	4	1	1	2	1	0	2	0	2	1	2	2	1	1	1	1	1	1	2	1	2	1		3	1	3	3	0	0	3	2	1	0	2	18	2	1	4
37m	5	2	2	24	2	1	6	3	2	2	1	4	1	3	3	1	0	2	0	1	1	2	2	1	1	1	1	1	1	2	1	2	1		3	3	3	3	0	0	3	0	3	2	3	23	2	1	4
37n	3	2	2	20	1	1	1	2	2	2	2	7	2	3	2	1	0	2	0	0	0	1	1	1	1	1	1	1	1	2	2	1	1		1	1	0	1	1	2	3	2	3	1	0	15	2	4	4
37o	4	3	2	22	2	2	7	3	2	2	2	7	2	3	1	2	22	2	60	4	2	2	2	1	1	2	1	2	1	2	1	2	1		3	2	2	2	0	1	3	2	0	0	0	15	2	2	2
38	1	1	1	20	1	2	1	4	2	2	1	5	1	1	1	1	0	2	0	2	1	2	2	1	1	1	1	1	1	2	1	2	1		0	0	0	1	1	2	3	3	0	0	1	11	2	4	3
38h	3	1	1	20	1	1	11	3	1	1	1	6	2	3	2	1	0	2	0	2	1	2	1	2	1	1	1	1	1	2	2	2	2		2	0	2	2	0	0	1	1	0	0	1	9	1	2	2
38hb	2	3	2	19	1	2	1	3	2	2	1	3	1	3	2	1	0	2	0	2	1	1	1	1	1	1	1	1	1	2	1	2	1		1	0	2	1	1	0	3	1	0	0	1	10	1	2	4
38m	5	1	1	22	2	1	6	2	1	1	1	4	1	2	2	2	16	2	30	3	2	2	1	2	1	1	1	1	1	2	2	1	1		1	2	2	2	0	0	1	3	1	1	2	15	2	1	4
38n	3	2	2	22	2	1	3	3	1	1	1	4	1	1	3	1	0	2	0	0	0	1	1	1	1	1	1	1	1	2	2	2	2		3	2	3	2	0	1	2	2	1	0	3	19	2	1	1
38o	4	2	2	20	1	2	7	3	1	1	1	5	1	2	2	1	0	2	100	3	2	2	2	1	1	2	2	1	1	1	1	1	1		0	0	0	0	0	0	3	1	0	0	0	4	1	3	4
39	1	1	1	20	1	1	1	4	2	2	1	5	1	3	3	1	0	2	0	1	1	1	1	1	1	1	1	1	1	2	2	2	1		2	1	3	3	1	3	3	3	1	0	3	23	2	2	2
39h	3	1	1	23	2	1	11	3	1	1	1	4	1	3	3	1	0	2	0	2	1	2	2	1	1	1	1	1	1	2	2	2	2		3	2	3	3	0	1	3	2	1	1	1	20	2	1	2
39hb	2	1	1	18	1	2	7	3	2	2	1	7	2	3	3	1	0	2	0	6	2	2	1	2	1	1	1	1	1	2	2	2	1		3	1	2	2	0	0	3	0	0	0	1	12	2	3	4
39m	5	1	1	22	2	1	6	2	2	2	1	9	2	3	3	1	0	2	0	1	1	2	1	2	1	1	1	1	1	2	1	2	1		3	3	3	1	0	2	3	3	3	3	2	26	2	1	3
39n	3	99999	99999	22	2	1	3	4	2	2	2	3	1	2	3	2	25	2	0	1	1	1	1	1	1	1	1	1	1	2	2	2	2		3	1	3	2	1	0	3	1	0	1	2	17	2	3	4
39o	4	2	2	19	1	1	2	2	2	2	1	7	2	2	2	1	0	2	0	2	1	2	1	2	1	1	1	1	1	2	2	2	2		1	1	0	1	0	3	3	3	1	0	1	14	2	1	1
3h	3	2	2	20	1	1	2	4	1	1	1	2	1	3	3	2	1.4	2	0	1	1	2	2	1	1	1	1	1	1	2	1	1	2		0	1	0	1	0	0	2	3	1	0	3	11	2	4	1
3hb	2	99999	99999	20	1	1	7	2	2	2	1	6	2	3	1	2	3	2	0	5	2	2	2	1	2	1	1	1	1	2	2	2	2		2	3	3	3	0	2	3	2	3	3	3	27	2	1	4
3m	5	1	1	25	2	1	6	3	2	2	1	8	2	3	3	1	0	2	100	5	2	1	1	1	1	1	1	1	1	2	2	1	1		0	0	0	0	0	0	0	0	2	2	2	6	1	4	4
3n	3	1	1	22	2	1	3	3	2	2	1	6	2	2	2	1	0	2	0	4	2	2	2	1	1	1	1	1	1	2	2	2	2		2	2	3	2	3	3	3	3	0	0	1	22	2	1	1
4	1	2	2	22	2	1	1	2	2	2	1	8	2	2	2	2	28	2	0	2	1	1	1	1	1	1	1	1	1	2	2	1	1		1	2	1	2	0	2	3	3	3	1	2	20	2	2	3
40	1	1	1	19	1	1	3	3	1	1	1	5	1	3	2	2	20	2	0	2	1	2	2	1	1	1	1	1	1	2	1	2	1		3	3	2	3	0	2	3	3	0	0	3	22	2	1	1
40h	3	1	1	23	2	1	11	4	1	1	1	6	2	3	2	1	0	2	0	1	1	1	1	1	1	1	1	1	1	2	2	1	1		3	0	2	3	0	1	3	2	0	0	0	14	2	1	2
40hb	2	1	1	20	1	2	2	2	1	1	1	3	1	3	1	1	0	2	100	3	2	2	2	1	1	2	1	2	1	2	1	2	1		3	1	2	2	2	3	3	0	2	1	0	19	2	1	4
40m	5	1	1	20	1	2	6	2	2	2	1	5	1	2	3	1	0	2	0	5	2	2	2	1	1	2	2	1	1	2	2	2	1		2	1	2	1	3	2	3	3	0	2	1	20	2	2	2
40n	3	2	2	20	1	2	3	3	1	1	1	5	1	1	2	1	0	2	0	3	2	2	2	1	1	2	1	2	1	2	1	2	1		1	2	2	2	0	0	3	1	0	0	0	11	2	2	4
40o	4	3	2	19	1	1	6	2	2	2	2	3	1	3	2	2	10	2	90	1	1	2	2	1	1	1	1	1	1	2	2	2	2		1	1	3	3	0	1	2	2	1	0	2	16	2	1	3
41	1	1	1	21	2	2	1	2	2	2	1	6	2	3	1	1	0	2	0	2	1	2	2	1	1	1	1	1	1	2	1	2	1		1	1	0	0	1	1	3	0	0	0	0	7	1	1	4
41h	3	3	2	22	2	1	11	99999	1	1	1	5	1	1	2	1	0	2	0	3	2	2	2	1	1	1	1	1	1	2	2	1	1		1	2	1	0	0	0	2	0	0	0	0	6	1	1	4
41hb	2	1	1	20	1	2	2	1	2	2	1	6	2	3	2	1	0	2	0	2	1	2	2	1	1	1	1	1	1	2	1	2	1		0	0	0	0	0	1	1	1	0	1	2	6	1	3	4
41m	5	1	1	19	1	2	6	2	2	2	1	2	1	3	1	1	0	2	0	0	0	1	1	1	1	1	1	1	1	2	2	2	2		2	1	2	3	3	3	3	3	0	0	2	22	2	1	1
41n	3	3	2	20	1	1	1	2	2	2	1	7	2	2	2	2	0	2	0	3	2	2	1	2	1	1	1	1	1	2	2	1	1		3	1	0	0	1	1	1	2	0	0	0	9	1	4	3
41o	4	3	2	21	2	1	6	2	1	1	2	3	1	3	2	2	10	2	200	2	1	2	1	2	1	1	1	1	1	2	1	2	1		1	2	2	2	1	2	2	2	2	2	1	19	2	1	2
42	1	2	2	22	2	1	3	2	1	1	1	4	1	3	2	1	0	2	0	2	1	1	1	1	1	1	1	1	1	2	2	1	1		3	3	3	3	0	3	3	3	3	2	2	28	2	1	1
42h	3	1	1	23	2	1	11	2	1	1	1	3	1	2	2	1	0	2	0	3	2	2	2	1	1	1	1	1	1	2	1	2	1		3	0	2	2	0	0	3	3	0	0	1	14	2	1	1
42hb	2	2	2	20	1	2	2	1	2	2	1	4	1	3	2	1	0	2	0	2	1	1	1	1	1	1	1	1	1	2	1	2	1		1	0	0	0	0	2	3	0	0	2	3	11	2	3	4
42m	5	1	1	22	2	1	6	4	2	2	1	5	1	2	1	2	10	2	15	1	1	1	1	1	1	2	1	2	1	2	2	1	1		2	0	3	0	0	3	2	2	2	2	2	18	2	1	1
42n	3	3	2	19	1	1	4	2	2	2	1	3	1	3	2	2	14	2	0	1	1	2	2	1	1	1	1	1	1	2	2	1	1		1	0	2	2	0	0	3	0	1	2	1	12	2	3	4
43	1	1	1	19	1	2	99999	4	1	1	1	4	1	2	2	1	0	2	0	3	2	2	2	1	1	2	2	1	1	2	1	2	1		0	2	1	2	0	1	3	0	0	0	1	10	1	2	4
43h	3	2	2	23	2	1	3	3	2	2	1	6	2	2	3	1	0	2	0	2	1	1	1	1	1	1	1	1	1	2	2	1	1		1	1	1	1	2	2	3	3	0	1	2	17	2	3	2
43hb	2	1	1	20	1	2	2	2	2	2	1	5	1	2	1	1	0	2	0	2	1	2	2	1	1	1	1	1	1	2	1	2	1		1	0	2	1	3	3	3	3	0	2	0	18	2	1	4
43m	5	1	1	20	1	1	6	2	2	2	1	6	2	2	2	1	0	2	0	0	0	1	1	1	1	1	1	1	1	2	2	1	1		3	1	3	3	0	1	3	3	3	0	3	23	2	1	3
43n	3	3	2	21	2	1	4	2	2	2	1	7	2	3	2	2	15	2	0	2	1	2	1	2	1	1	1	1	1	2	2	2	1		3	2	3	3	0	2	3	3	1	1	2	23	2	1	4
43o	4	3	2	20	1	2	2	2	1	1	2	4	1	2	2	1	0	2	150	3	2	1	1	1	1	1	1	1	1	2	2	2	2		3	2	0	2	0	1	3	2	0	0	0	13	2	1	2
44	1	1	1	20	1	1	9	1	1	1	1	5	1	3	2	2	25	2	3.3	1	1	2	2	1	1	1	1	1	1	2	2	2	2		0	3	1	2	1	3	3	3	0	0	3	19	2	1	1
44h	3	1	1	19	1	1	3	4	1	1	1	6	2	2	3	1	0	2	2000	4	2	2	2	1	1	1	1	1	1	2	2	1	1		2	1	3	3	0	2	3	1	0	0	3	18	2	3	1
44m	5	1	1	21	2	2	6	1	1	1	1	2	1	3	1	1	0	2	10	1	1	2	2	1	1	1	1	1	1	2	2	2	2		0	0	0	1	2	0	1	0	3	0	2	9	1	1	4
44n	3	3	2	19	1	1	1	2	1	1	3	10	2	2	2	1	0	2	0	0	0	1	1	1	1	1	1	1	1	2	1	2	1		0	0	2	3	0	0	2	1	0	0	1	9	1	2	3
44o	4	3	2	19	1	1	8	2	2	2	1	5	1	1	2	2	30	2	0	1	1	1	1	1	1	1	1	1	1	2	1	2	1		3	1	2	1	0	3	3	3	0	0	2	18	2	1	2
45	1	1	1	19	1	1	4	2	1	1	2	5	1	3	2	1	0	2	0	4	2	2	2	1	1	1	1	1	1	2	2	1	1		0	3	1	2	0	0	3	0	0	0	3	12	2	1	1
45h	3	1	1	21	2	1	7	3	1	1	3	0	1	2	2	2	20	2	0	1	1	2	1	2	1	1	1	1	1	2	1	2	1		1	1	0	2	0	0	1	1	0	0	0	6	1	3	3
45hb	2	2	2	21	2	1	6	2	2	2	2	3	1	2	3	1	0	2	0	1	1	1	1	1	1	1	1	1	1	2	2	2	2		3	3	3	3	0	2	3	1	2	0	0	20	2	1	2
45m	5	1	1	22	2	1	6	2	2	2	1	8	2	3	1	1	0	2	0	2	1	1	1	1	1	1	1	1	1	2	2	1	1		0	3	3	3	0	0	1	0	0	0	3	13	2	1	4
45n	3	1	1	19	1	2	3	99999	1	1	1	5	1	2	2	1	0	2	0	3	2	2	2	1	1	2	1	2	1	2	1	2	1		0	0	0	0	3	0	3	0	0	0	0	6	1	4	4
45o	4	3	2	24	2	2	11	4	1	1	2	1	1	1	3	2	20	2	0	2	1	2	2	1	1	1	1	1	1	2	2	2	2		0	2	0	0	2	1	3	1	0	2	1	12	2	1	3
46	1	1	1	21	2	2	1	2	1	1	1	6	2	3	2	1	0	2	0	6	2	2	2	1	1	2	1	2	1	2	1	2	1		3	2	3	1	1	3	3	3	1	3	3	26	2	1	1
46h	3	1	1	20	1	1	6	3	1	1	2	3	1	3	2	1	0	2	0	3	2	1	1	1	1	1	1	1	1	2	1	2	1		3	1	3	3	0	0	3	2	1	2	2	20	2	1	3
46hb	2	2	2	19	1	2	7	2	2	2	1	6	2	3	2	1	0	2	0	2	1	2	2	1	1	1	1	1	1	2	2	1	1		2	1	1	2	0	0	3	1	3	2	3	18	2	2	4
46m	5	3	2	18	1	1	6	2	2	2	1	7	2	1	1	1	0	2	0	2	1	2	2	1	1	1	1	1	1	2	2	1	1		1	2	2	2	0	0	3	2	1	3	0	16	2	1	4
46n	3	1	1	19	1	2	3	99999	1	1	1	5	1	2	2	1	0	2	0	4	2	2	2	1	1	2	2	1	1	2	1	2	1		3	0	2	2	0	1	3	0	1	0	2	14	2	3	4
46o	4	3	2	19	1	1	6	3	2	2	1	8	2	3	2	2	40	2	0	7	2	1	1	1	1	1	1	1	1	2	2	2	2		3	1	3	3	3	3	3	3	3	3	3	31	2	1	1
47	1	2	2	20	1	1	1	2	2	2	1	8	2	2	1	1	0	2	0	1	1	1	1	1	1	1	1	1	1	2	2	1	1		1	1	0	0	1	0	3	0	0	0	0	6	1	3	3
47h	3	3	2	19	1	1	6	3	1	1	2	3	1	2	2	1	0	2	0	3	2	2	1	2	1	1	1	1	1	2	1	2	1		2	1	0	3	0	2	3	0	0	0	2	13	2	1	3
47hb	2	1	1	19	1	2	2	2	2	2	1	5	1	3	1	1	0	2	0	4	2	2	2	1	1	1	1	1	1	2	1	2	1		3	1	2	2	2	1	3	0	0	0	1	15	2	2	3
47m	5	1	1	19	1	1	6	3	2	2	1	6	2	3	1	2	10	2	0	1	1	2	2	1	1	1	1	1	1	2	2	1	1		0	0	0	0	0	0	0	0	0	0	0	0	1	4	4
47n	3	2	2	20	1	2	3	99999	1	1	1	3	1	3	2	1	0	2	0	0	0	1	1	1	1	1	1	1	1	2	1	2	1		0	1	0	1	2	0	3	1	0	0	1	9	1	2	4
47o	4	3	2	20	1	1	6	3	3	1	2	3	1	3	2	1	0	2	0	2	1	1	1	1	1	1	1	1	1	2	2	2	1		3	1	3	3	0	0	3	3	0	0	1	17	2	1	4
48	1	2	2	20	1	2	1	2	2	2	1	5	1	1	2	1	0	2	0	3	2	2	2	1	1	2	1	2	1	2	1	2	1		0	0	0	0	1	0	3	0	0	0	0	4	1	4	4
48h	3	1	1	21	2	1	3	2	2	2	99999	3	99999	2	2	1	0	2	0	3	2	2	2	1	1	2	1	2	1	2	2	1	1		2	1	3	3	0	2	3	3	1	2	2	22	2	1	2
48hb	2	3	2	20	1	2	2	2	1	1	1	4	1	3	1	1	0	2	0	5	2	2	2	1	1	2	1	2	1	2	1	2	1		3	0	2	2	0	0	3	3	3	1	1	18	2	1	4
48m	5	2	2	19	1	1	6	2	2	2	1	7	2	2	2	1	0	2	0	1	1	2	2	1	1	1	1	1	1	2	1	2	1		3	1	2	2	0	0	2	1	1	0	1	13	2	3	3
48n	3	3	2	19	1	2	3	2	1	1	1	5	1	2	2	1	0	2	0	4	2	2	2	1	1	2	1	2	1	1	1	1	1		0	0	0	0	0	1	2	0	0	0	0	3	1	3	4
48o	4	1	1	19	1	1	8	2	2	2	1	6	2	2	1	2	20	2	1000	0	0	1	1	1	1	1	1	1	1	2	1	2	1		3	1	3	2	0	3	3	0	0	0	0	15	2	2	3
49	1	2	2	22	2	1	1	3	2	2	1	6	2	2	2	2	2	2	0	1	1	2	1	2	1	1	1	1	1	2	2	2	1		1	1	0	2	0	0	2	2	0	0	2	10	1	1	4
49h	3	3	2	19	1	1	3	99999	99999	99999	1	6	2	2	1	1	0	2	0	1	1	1	1	1	1	1	1	1	1	2	2	2	2		0	0	0	0	1	3	2	1	1	2	0	10	1	3	2
49m	5	2	2	21	2	1	6	1	1	1	1	8	2	1	2	1	0	2	0	2	1	1	1	1	1	1	1	1	1	2	2	1	1		0	1	2	2	0	1	1	1	0	0	1	9	1	3	4
49n	3	1	1	20	1	2	3	2	1	1	1	4	1	2	2	1	0	2	0	2	1	2	2	1	1	1	1	1	1	2	1	2	1		1	1	0	1	0	0	2	0	0	0	2	7	1	3	4
49o	4	1	1	19	1	1	8	3	2	2	1	9	2	2	2	2	60	2	150	3	2	2	2	1	1	2	1	2	1	2	2	2	2		3	2	3	3	2	1	2	3	3	3	0	25	2	1	1
4h	3	2	2	23	2	1	3	3	1	1	1	7	2	3	3	2	0	2	0	3	2	2	1	2	1	1	1	1	1	2	2	2	1		1	2	0	0	0	0	1	3	1	0	2	10	1	4	3
4hb	2	1	1	19	1	1	2	3	1	1	1	5	1	3	3	2	20	2	700	3	2	1	1	1	1	1	1	1	1	2	1	1	2		1	2	2	1	2	1	3	3	3	3	3	24	2	2	1
4m	5	1	1	23	2	1	6	2	2	2	1	5	1	2	2	1	0	2	1	1	1	1	1	1	1	1	1	1	1	2	2	1	1		2	3	3	2	0	0	0	0	0	0	3	13	2	2	4
4n	3	1	1	22	2	1	4	4	1	1	3	1	1	2	3	1	0	2	0	1	1	1	1	1	1	2	1	2	1	2	2	1	1		3	2	0	0	0	1	3	1	0	0	0	10	1	3	2
4o	4	3	2	20	1	1	8	3	1	1	1	0	1	2	3	1	0	2	0	0	0	1	1	1	1	1	1	1	1	2	1	2	1		2	1	2	1	3	1	1	2	2	2	2	19	2	1	1
5	1	2	2	19	1	1	1	4	1	1	1	6	2	2	2	1	0	2	99999	2	1	2	2	1	1	1	1	1	1	2	1	2	1		3	2	2	3	0	1	3	3	3	3	3	26	2	2	3
50	1	1	1	19	1	1	99999	4	1	1	1	7	2	1	3	2	11	2	0	3	2	1	1	1	1	2	1	2	1	2	2	1	1		2	1	3	2	0	1	1	2	0	0	3	15	2	3	4
50h	3	1	1	19	1	1	11	3	1	1	1	6	2	3	3	2	10	2	99999	2	1	2	2	1	1	1	1	1	1	2	2	2	2		1	3	3	2	0	3	3	3	3	3	3	27	2	1	1
50m	5	1	1	19	1	1	6	4	2	2	1	7	2	3	3	2	8	2	0	2	1	2	2	1	1	1	1	1	1	2	2	1	1		1	1	0	1	0	1	2	3	0	0	1	10	1	3	2
50n	3	1	1	20	1	2	3	2	1	1	1	4	1	3	3	1	0	2	0	1	1	2	2	1	1	1	1	1	1	2	1	2	1		3	1	2	2	0	0	3	0	0	0	0	11	2	2	4
50o	4	3	2	18	1	2	7	3	1	1	1	9	2	3	2	2	10	2	1500	2	1	2	2	1	1	1	1	1	1	2	2	2	2		0	2	2	3	2	3	3	3	3	0	1	22	2	1	4
51	1	2	2	21	2	2	1	2	1	1	1	4	1	3	1	1	0	2	0	4	2	2	2	1	1	2	2	2	1	2	1	2	1		3	3	3	3	2	3	3	3	3	3	3	32	2	1	1
51h	3	3	2	21	2	1	10	4	2	2	1	7	2	3	1	1	0	2	0	4	2	1	1	1	1	1	1	1	1	2	1	2	1		3	3	3	1	0	0	3	0	0	0	2	15	2	1	2
51m	5	2	2	20	1	1	6	2	2	2	1	7	2	3	1	2	3	2	4	1	1	2	2	1	1	1	1	1	1	2	2	1	1		2	1	1	2	3	2	3	2	2	1	1	20	2	1	2
51n	3	3	2	18	1	2	3	3	2	2	1	6	2	3	1	1	0	2	0	4	2	1	1	1	1	1	1	1	1	2	1	2	2		0	1	0	1	0	2	2	3	0	1	2	12	2	2	4
51o	4	3	2	21	2	2	2	3	1	1	1	3	1	2	3	2	25	2	0	1	1	2	2	1	1	1	1	1	1	2	2	1	1		2	1	0	0	0	3	3	2	3	3	2	19	2	1	1
52	1	2	2	22	2	2	9	2	2	2	1	2	1	2	2	1	0	2	0	0	0	1	1	1	1	1	1	1	1	2	1	2	1		0	0	0	0	0	1	1	1	0	0	0	3	1	4	4
52h	3	2	2	21	2	1	3	2	1	1	1	5	1	2	1	2	20	2	30	1	1	1	1	1	1	1	1	1	1	2	2	1	1		1	0	1	1	0	3	3	3	3	1	1	17	2	2	1
52m	5	1	1	19	1	1	6	1	1	1	1	9	2	3	3	2	20	2	0	4	2	1	1	1	1	1	1	1	1	2	1	2	1		3	2	3	3	0	3	3	2	1	3	3	26	2	1	3
52n	3	3	2	20	1	1	3	3	2	2	1	6	2	2	2	2	12	2	0	3	2	2	1	2	1	1	1	1	1	2	2	2	2		3	1	2	1	1	2	3	2	0	1	2	18	2	2	3
52o	4	1	1	22	2	1	6	1	1	1	1	3	1	3	1	1	0	2	0	3	2	1	1	1	1	1	1	1	1	2	2	1	1		3	2	3	3	0	3	3	3	3	3	3	29	2	1	1
53	1	2	2	20	1	1	1	3	1	1	1	7	2	2	3	2	5	2	16.6	0	0	1	1	1	1	1	1	1	1	2	2	2	2		0	0	0	0	0	0	0	3	0	0	0	3	1	4	2
53h	3	2	2	20	1	2	9	3	1	1	3	0	1	2	2	1	0	2	0	1	1	2	2	1	1	1	1	1	1	2	2	2	1		0	0	0	0	0	0	1	0	0	0	0	1	1	4	4
53m	5	1	1	21	2	1	6	1	2	2	1	7	2	3	2	2	20	2	20	1	1	1	1	1	1	1	1	1	1	2	2	2	1		1	1	2	1	0	0	3	1	3	2	3	17	2	2	1
53n	3	2	2	20	1	1	3	99999	1	1	1	6	2	1	2	1	0	2	0	3	2	1	1	1	1	1	1	1	1	2	2	2	2		3	1	3	3	1	1	3	1	0	1	2	19	2	1	3
53o	4	3	2	22	2	1	7	2	2	2	1	6	2	2	3	1	0	2	70	3	2	2	2	1	1	1	1	1	1	2	2	2	2		0	1	0	2	1	1	2	2	2	1	1	13	2	2	1
54	1	2	2	21	2	2	9	2	2	2	1	6	2	2	1	1	0	2	0	3	2	1	1	1	1	1	1	1	1	1	1	1	1		0	1	0	0	0	0	3	3	0	0	2	9	1	4	4
54h	3	2	2	21	2	1	1	3	1	1	3	0	1	3	2	2	30	2	20	1	1	2	2	1	1	1	1	1	1	2	2	1	1		0	0	0	0	0	1	3	0	0	0	1	5	1	3	4
54m	5	1	1	22	2	1	6	3	2	2	1	6	2	2	2	2	30	2	90	3	2	2	2	1	1	2	1	2	1	2	2	1	1		2	1	1	1	2	2	2	0	2	2	2	17	2	2	1
54n	3	2	2	22	2	1	11	3	1	1	1	0	1	3	3	1	0	2	0	2	1	2	2	1	1	2	2	1	1	2	1	2	1		1	1	2	2	2	2	2	2	1	1	1	17	2	2	2
54o	4	3	2	20	1	2	10	2	2	2	2	1	1	2	3	1	0	2	0	2	1	2	2	1	1	1	1	1	1	2	2	1	1		1	2	1	1	3	2	3	3	0	1	2	19	2	2	3
55	1	2	2	20	1	1	1	3	2	2	1	8	2	3	2	2	25	2	30	6	2	2	2	1	1	1	1	1	1	2	2	1	1		3	2	3	3	3	3	3	3	3	1	0	27	2	1	3
55h	3	3	2	22	2	2	99999	3	1	1	2	4	1	3	2	2	4	2	33.333	5	2	2	2	1	1	2	1	2	1	1	1	1	1		3	3	2	2	0	1	3	1	3	2	2	22	2	1	3
55m	5	1	1	22	2	1	6	2	2	2	1	9	2	3	1	2	20	2	15	0	0	1	1	1	1	1	1	1	1	2	2	2	2		0	2	0	1	0	2	3	3	2	0	2	15	2	1	4
55n	3	3	2	20	1	1	3	2	2	2	1	8	2	2	2	1	0	2	0	0	0	1	1	1	1	1	1	1	1	2	2	2	2		0	0	0	1	0	0	3	0	0	0	1	5	1	3	4
55o	4	1	1	19	1	2	10	4	1	1	3	5	1	2	2	1	0	2		1	1	2	2	1	1	1	1	1	1	2	1	2	1		2	0	0	0	0	1	0	0	0	0	2	5	1	1	2
56	1	1	1	20	1	2	1	2	1	1	1	5	1	3	2	1	0	2	0	4	2	2	2	1	1	2	2	1	1	2	1	2	1		1	3	1	2	0	1	1	2	0	0	1	12	2	2	4
56h	3	1	1	23	2	1	3	4	2	2	1	6	2	3	3	2	40	2	0	3	2	2	2	1	1	1	1	1	1	2	2	1	1		2	3	3	3	0	0	3	0	3	3	3	23	2	1	4
56m	5	2	2	19	1	1	6	3	1	1	1	2	1	2	3	2	13	2	200	0	0	1	1	1	1	1	1	1	1	2	2	2	2		1	2	2	3	0	2	3	3	0	0	1	17	2	4	3
56n	3	1	1	20	1	1	1	3	2	2	1	5	1	2	2	2	25	2	30	3	2	2	2	1	1	1	1	1	1	2	2	2	2		1	0	0	0	0	1	2	0	0	0	0	4	1	3	4
57	1	1	1	19	1	1	1	2	2	2	1	4	1	1	3	2	20	2	30	2	1	2	2	1	1	1	1	1	1	2	2	1	1		3	2	1	1	1	0	2	0	0	0	1	11	2	3	3
57h	3	2	2	22	2	2	3	2	1	1	1	7	2	3	2	1	0	2	0	2	1	2	2	1	1	1	1	1	1	2	2	2	1		1	1	1	1	0	0	3	1	0	0	0	8	1	2	4
57m	5	2	2	19	1	1	6	4	1	1	1	5	1	2	3	1	0	2	0	1	1	1	1	1	1	1	1	1	1	2	2	2	2		1	2	2	2	0	2	3	3	0	0	2	17	2	4	1
57n	3	3	2	20	1	1	6	2	3	1	3	0	1	2	1	1	0	2	99999	2	1	2	2	1	1	1	1	1	1	2	2	1	1		3	3	3	3	0	0	3	3	0	0	3	21	2	1	1
57o	4	3	2	19	1	1	7	2	2	2	1	7	2	3	2	1	0	2	0	7	2	2	2	1	1	1	1	1	1	2	1	2	1		3	1	2	1	2	3	3	3	0	0	0	18	2	1	2
58	1	2	2	21	2	1	1	3	2	2	1	5	1	2	2	2	10	2	300	3	2	2	2	1	1	1	1	1	1	2	2	1	1		3	1	3	3	2	2	3	3	0	1	3	24	2	1	2
58h	3	3	2	20	1	1	3	4	1	1	1	9	2	1	1	1	0	2	0	8	2	2	2	1	1	2	2	1	1	2	1	2	1		2	3	3	3	3	3	3	3	3	3	3	32	2	1	1
58m	5	3	2	22	2	1	6	3	2	2	1	7	2	3	3	1	0	2	0	2	1	2	2	1	1	1	1	1	1	2	2	2	1		1	1	3	3	0	2	2	2	1	0	1	16	2	2	2
58n	3	1	1	20	1	2	3	3	2	2	1	5	1	1	2	1	0	2	0	3	2	2	2	2	1	2	1	2	1	2	1	2	1		2	1	1	1	1	0	3	3	0	0	2	14	2	2	4
58o	4	3	2	19	1	1	7	2	2	2	1	3	1	1	2	2	20	2	90	1	1	2	1	2	1	1	1	1	1	2	2	2	1		0	1	0	1	0	0	3	0	0	0	0	5	1	2	3
59	1	2	2	19	1	1	1	2	1	1	1	5	1	2	3	1	0	2	0	3	2	1	1	1	1	2	1	2	1	2	2	2	2		0	1	0	2	0	1	2	0	0	0	0	6	1	2	3
59h	3	3	2	22	2	2	3	3	1	1	1	4	1	2	2	1	0	2	0	2	1	2	2	1	1	1	1	1	1	2	1	2	1		1	2	1	1	2	2	2	3	0	0	0	14	2	2	4
59m	5	2	2	22	2	1	6	2	2	2	1	8	2	3	3	1	0	2	0	2	1	1	1	1	1	1	1	1	1	2	2	2	1		1	1	2	2	0	2	3	3	1	2	1	18	2	2	3
59n	3	1	1	19	1	2	3	3	1	1	1	5	1	3	1	1	0	2	0	1	1	2	2	1	1	1	1	1	1	2	1	2	2		0	1	0	0	0	1	2	0	0	0	0	4	1	4	4
59o	4	3	2	20	1	1	8	2	1	1	2	3	1	3	2	1	0	2	0	0	0	1	1	1	1	1	1	1	1	2	1	2	1		3	2	3	2	3	2	3	2	2	1	1	24	2	1	2
5h	3	2	2	20	1	1	3	2	2	2	1	10	2	2	2	1	0	2	0	2	1	2	2	1	1	1	1	1	1	2	1	2	1		0	2	0	1	0	0	3	1	0	0	1	8	1	4	4
5hb	2	3	2	19	1	1	99999	4	99999	99999	2	6	2	1	2	1	0	2	357.14	1	1	1	1	1	1	1	1	1	1	2	2	2	2		0	1	0	1	0	2	3	0	0	0	0	7	1	3	4
5m	5	2	2	20	1	1	6	4	1	1	1	2	1	2	2	1	0	2	0	2	1	2	2	1	1	1	1	1	1	2	1	2	1		3	3	3	3	3	3	2	3	3	3	0	29	2	1	1
5n	3	99999	99999	25	2	1	3	4	1	1	1	15	2	2	2	1	0	2	0	5	2	1	1	1	1	1	1	1	1	2	1	2	1		3	1	1	1	2	2	3	3	0	0	0	16	2	1	1
6	1	2	2	20	1	1	1	3	1	1	1	7	2	3	2	2	20	2	0	1	1	1	1	1	1	1	1	1	1	2	2	1	1		1	2	0	1	0	0	3	1	1	1	1	11	2	1	2
60	1	2	2	21	2	1	1	3	2	2	1	7	2	2	2	1	0	2	0	2	1	2	2	1	1	1	1	1	1	2	2	1	1		1	1	0	1	1	0	1	1	0	0	0	6	1	4	4
60m	5	2	2	22	2	1	6	2	3	1	1	8	2	3	2	2	20	2	0	1	1	1	1	1	1	1	1	1	1	2	2	1	1		1	2	2	0	0	0	0	0	0	0	0	5	1	4	4
60n	3	1	1	20	1	2	3	2	1	1	1	6	2	3	2	1	0	2	0	3	2	2	2	1	1	1	1	1	1	2	1	2	1		0	0	0	2	0	0	1	0	0	0	0	3	1	4	4
60o	4	1	1	19	1	1	6	2	2	2	2	3	1	3	2	1	0	2	35	0	0	1	1	1	1	1	1	1	1	2	1	2	1		0	1	0	0	3	2	2	1	0	0	0	9	1	4	3
61	1	1	1	20	1	2	4	2	2	2	1	7	2	3	2	1	0	2	0	4	2	1	1	1	1	2	1	2	1	2	1	2	1		0	2	0	0	1	1	2	1	0	0	1	8	1	4	4
61m	5	3	2	22	2	1	6	2	2	2	1	10	2	2	2	2	20	2	0	0	0	1	1	1	1	1	1	1	1	2	2	2	1		1	1	1	3	0	0	0	0	0	0	3	9	1	2	4
61n	3	3	2	20	1	2	3	2	1	1	1	4	1	3	2	1	0	2	0	3	2	2	2	1	1	2	2	1	1	2	1	2	1		1	1	0	1	2	3	3	3	0	2	0	16	2	1	3
61o	4	3	2	22	2	1	7	2	2	2	1	7	2	2	2	2	20	2	2000	1	1	1	1	1	1	1	1	1	1	2	2	2	2		2	1	3	1	2	2	1	0	1	0	1	14	2	3	3
62	1	1	1	19	1	2	1	2	1	1	1	4	1	2	2	1	0	2	0	2	1	1	1	1	1	1	1	1	1	2	1	2	1		0	0	0	1	2	1	2	1	0	0	0	7	1	3	4
62m	5	1	1	20	1	1	7	2	2	2	1	7	2	3	3	2	20	2	0	3	2	2	2	1	1	1	1	1	1	2	2	2	2		0	1	0	0	0	0	3	0	0	0	0	4	1	3	4
62n	3	3	2	19	1	1	3	4	2	2	1	5	1	3	1	1	0	2	0	0	0	1	1	1	1	1	1	1	1	2	2	1	1		0	2	0	0	0	0	1	1	0	0	0	4	1	4	4
62o	4	3	2	23	2	1	6	2	1	1	2	3	1	2	2	1	0	2	0	2	1	2	2	1	1	1	1	1	1	2	2	2	2		3	2	2	2	0	2	3	2	0	0	0	16	2	1	1
63	1	2	2	20	1	2	1	2	2	2	1	5	1	2	1	2	1	2	10	3	2	2	2	1	1	2	2	1	1	2	2	2	1		1	1	0	1	0	2	3	2	0	0	0	10	1	2	4
63m	5	1	1	20	1	1	6	2	1	1	1	5	1	2	1	2	10	2	15	1	1	2	2	1	1	1	1	1	1	2	2	1	1		2	1	3	0	0	3	2	2	2	2	2	19	2	1	1
63n	3	3	2	20	1	2	2	4	1	1	3	0	1	2	2	1	0	2	0	4	2	2	2	1	1	1	1	1	1	2	1	2	1		0	1	0	1	2	2	1	3	0	0	1	11	2	2	4
63o	4	1	1	24	2	1	6	2	1	1	2	3	1	3	1	1	0	2	0	2	1	1	1	1	1	1	1	1	1	2	2	2	2		1	1	3	3	0	3	3	3	0	0	2	19	2	1	1
64	1	1	1	19	1	2	1	2	2	2	1	7	2	2	2	2	1	2	10	4	2	2	2	2	2	2	1	2	1	2	1	2	1		3	1	3	3	1	1	1	2	1	3	3	22	2	1	3
64m	5	1	1	25	2	1	6	1	1	1	3	0	1	3	1	2	40	2	100	0	0	1	1	1	1	1	1	1	1	2	2	2	2		0	2	3	2	3	3	3	3	1	1	1	22	2	1	1
64n	3	3	2	21	2	2	10	4	1	1	3	0	1	1	2	1	0	2	0	6	2	1	1	1	1	1	1	1	1	2	1	2	1		1	1	2	2	0	2	2	3	0	0	0	13	2	1	2
64o	4	3	2	24	2	1	7	2	2	2	1	6	2	2	2	2	15	2	0	4	2	2	2	1	1	1	1	1	1	2	2	2	2		2	1	1	2	0	2	3	3	0	0	0	14	2	2	3
65	1	2	2	21	2	2	1	3	1	1	1	17	2	3	1	1	0	2	0	0	0	2	2	1	1	2	2	1	1	2	2	1	1		3	0	3	3	0	3	3	3	3	3	2	26	2	1	2
65m	5	1	1	23	2	1	6	1	1	1	1	4	1	3	2	2	40	2	100	2	1	1	1	1	1	1	1	1	1	2	2	1	1		0	1	1	1	1	1	0	1	0	0	0	6	1	2	2
65n	3	3	2	19	1	1	1	3	1	1	2	1	1	3	2	1	0	2	50	0	0	1	1	1	1	1	1	1	1	2	1	2	2		3	2	3	2	3	1	2	2	1	1	0	20	2	1	2
65o	4	3	2	24	2	1	7	3	2	2	3	5	1	2	1	2	30	2	0	1	1	2	1	1	1	1	1	1	1	2	2	2	2		3	2	1	1	0	0	3	2	1	0	2	15	2	2	4
66	1	1	1	24	2	2	1	2	3	1	1	7	2	2	2	1	0	2	0	2	1	1	1	1	1	1	1	1	1	2	2	2	1		1	0	1	3	0	1	2	3	0	0	3	14	2	1	4
66m	5	3	2	26	2	1	6	3	2	2	1	8	2	1	2	1	0	2	0	1	1	2	1	2	1	1	1	1	1	2	2	2	1		2	0	2	2	0	1	2	0	0	0	1	10	1	2	2
66n	3	3	2	22	2	1	3	2	1	1	3	0	1	2	1	2	15	2	0	0	0	2	2	1	1	1	1	1	1	2	2	2	1		1	1	2	0	2	0	1	2	0	0	0	9	1	2	2
66o	4	3	2	24	2	1	8	3	2	2	1	5	1	2	2	2	20	2	40	3	2	2	2	1	1	1	1	1	1	2	2	2	2		1	1	0	1	0	2	3	3	1	0	2	14	2	2	3
67m	5	1	1	26	2	1	6	2	2	2	1	5	1	2	3	1	0	2	0	2	1	1	1	1	1	1	1	1	1	2	1	2	1		0	1	2	3	0	0	1	1	0	0	2	10	1	2	4
67n	3	3	2	23	2	1	6	3	2	2	2	3	1	2	3	2	40	2	0	1	1	1	1	1	1	1	1	1	1	2	2	1	1		0	0	0	0	0	0	0	0	0	0	0	0	1	4	4
67o	4	3	2	22	2	1	7	3	1	1	1	6	2	3	2	1	0	2	0	1	1	1	1	1	1	1	1	1	1	2	2	2	2		3	2	3	3	0	2	3	3	0	0	3	22	2	1	3
68	1	3	2	19	1	1	1	1	1	1	1	5	1	2	1	1	0	2	0	2	1	2	2	1	1	1	1	1	1	2	2	1	1		3	0	3	1	3	3	3	3	0	0	3	22	2	1	1
68m	5	1	1	23	2	1	6	2	2	2	1	7	2	2	1	1	0	2	0	0	0	1	1	1	1	1	1	1	1	2	2	1	1		1	0	1	0	0	0	0	0	0	0	0	2	1	4	4
68n	3	3	2	20	1	1	1	4	1	1	3	0	1	3	2	1	0	2	30	1	1	2	2	1	1	1	1	1	1	2	1	2	1		2	3	3	2	3	3	3	2	1	1	0	23	2	1	3
68o	4	3	2	21	2	1	6	2	2	2	1	8	2	1	1	1	0	2	12	2	1	2	2	1	1	1	1	1	1	2	2	1	1		3	0	0	0	1	2	1	2	0	0	0	9	1	4	3
69	1	3	2	23	2	1	9	3	1	1	3	5	1	2	2	2	20	2	0	2	1	1	1	1	1	1	1	1	1	2	2	2	2		3	1	3	3	1	1	3	2	1	1	2	21	2	1	2
69m	5	1	1	19	1	1	6	1	3	1	1	6	2	3	2	1	0	2	0	2	1	1	1	1	1	1	1	1	1	2	2	1	1		3	0	0	0	0	0	0	0	3	3	1	10	1	4	4
69n	3	3	2	22	2	2	10	4	1	1	3	1	1	1	1	1	0	2	0	5	2	2	2	1	1	2	1	2	1	2	1	2	1		2	2	3	3	0	3	1	3	0	0	0	17	2	1	1
69o	4	3	2	20	1	1	6	3	1	1	2	8	2	2	2	1	0	2	0	2	1	2	2	1	1	1	1	1	1	2	2	1	1		3	1	3	2	2	1	2	3	3	3	3	26	2	1	2
6h	3	2	2	20	1	1	3	2	2	2	1	8	2	3	2	1	0	2	0	2	1	2	2	1	1	1	1	1	1	2	2	2	2		0	0	0	1	0	0	1	0	0	0	1	3	1	4	4
6hb	2	2	2	19	1	1	2	3	1	1	1	6	2	3	1	2	20	2	0	2	1	2	2	1	1	1	1	1	1	2	2	2	1		3	3	3	3	0	0	3	1	1	3	2	22	2	1	2
6m	5	1	1	19	1	1	6	2	1	1	1	6	2	2	2	1	0	2	100	1	1	1	1	1	1	1	1	1	1	2	2	1	1		1	0	0	0	0	0	0	1	0	0	1	3	1	3	3
6n	3	3	2	22	2	1	10	3	1	1	3	0	1	3	2	2	25	2	0	0	0	2	1	2	1	2	1	2	1	2	2	2	2		0	0	0	0	2	0	3	0	0	0	0	5	1	3	4
6o	4	3	2	20	1	1	8	2	2	2	1	6	2	3	2	1	0	2	0	0	0	1	1	1	1	1	1	1	1	2	2	2	2		1	2	3	1	0	3	3	3	3	3	3	25	2	1	1
7	1	1	1	19	1	2	99999	99999	1	1	1	7	2	2	1	1	0	2	0	4	2	2	1	2	1	2	1	2	1	2	1	2	1		1	1	1	1	1	1	3	1	0	0	0	10	1	4	3
70	1	1	1	20	1	2	1	2	1	1	1	5	1	2	1	1	0	2	0	4	2	2	2	1	1	1	1	1	1	2	1	2	1		1	1	0	1	0	0	3	0	1	0	0	7	1	1	4
70m	5	1	1	19	1	1	6	1	2	2	1	4	1	1	1	2	20	2	30	1	1	1	1	1	1	1	1	1	1	2	2	1	1		3	0	0	0	0	1	2	0	0	0	2	8	1	4	1
70n	3	3	2	20	1	2	10	4	1	1	3	0	1	2	2	1	0	2	0	0	0	1	1	1	1	1	1	1	1	2	1	2	1		3	2	3	3	1	2	3	1	0	0	2	20	2	1	2
70o	4	1	1	21	2	2	7	3	2	2	1	6	2	1	2	1	0	2	0	3	2	2	2	1	1	1	1	1	1	2	1	1	2		0	0	0	1	0	0	2	0	0	0	1	4	1	3	4
71	1	1	1	22	2	2	3	3	1	1	2	6	2	3	2	2	0	2	0	6	2	2	2	1	1	2	1	2	1	2	2	2	1		3	2	3	3	0	3	3	3	0	0	1	21	2	2	2
71m	5	1	1	20	1	1	6	3	2	2	1	5	1	2	2	2	20	2	100	3	2	2	2	1	1	1	1	1	1	2	2	1	1		1	0	0	0	0	0	2	0	0	0	2	5	1	4	4
71n	3	3	2	20	1	2	3	3	1	1	1	5	1	2	2	1	0	2	0	1	1	1	1	1	1	1	1	1	1	2	1	2	1		1	2	1	1	2	2	2	3	0	0	0	14	2	2	4
71o	4	2	2	19	1	1	6	2	3	1	1	5	1	3	2	2	20	2	0	2	1	2	2	1	1	1	1	1	1	2	2	2	2		3	0	3	3	0	1	3	3	0	0	3	19	2	1	3
72	1	2	2	22	2	1	3	4	2	2	1	8	2	3	1	1	0	2	0	3	2	2	1	2	1	2	1	2	1	2	2	1	1		3	1	3	2	1	0	3	3	0	0	0	16	2	1	2
72m	5	2	2	18	1	1	6	2	2	2	1	4	1	3	3	1	0	2	100	2	1	1	1	1	1	1	1	1	1	2	2	1	1		0	1	0	2	0	0	0	3	0	0	0	6	1	1	4
72o	4	2	2	20	1	2	6	2	3	1	1	6	2	3	2	2	20	2	50	2	1	1	1	1	1	1	1	1	1	2	2	2	2		1	0	1	0	3	3	3	3	2	0	2	18	2	1	1
73	1	1	1	22	2	1	1	3	1	1	1	2	1	3	3	1	0	2	0	2	1	2	2	1	1	1	1	1	1	2	2	2	2		3	1	3	3	1	2	3	3	1	0	3	23	2	1	1
73m	5	1	1	20	1	2	6	2	1	1	3	0	1	1	3	1	0	2	0	3	2	2	2	1	1	2	1	2	1	2	2	1	1		1	1	0	2	0	0	1	1	0	0	2	8	1	3	4
73o	4	3	2	20	1	1	6	4	3	1	2	3	1	3	2	1	0	2	0	3	2	2	1	2	1	2	1	2	1	2	2	2	2		0	2	2	2	0	0	3	2	1	0	2	14	2	2	2
74	1	1	1	20	1	1	3	4	1	1	1	3	1	3	3	1	0	2	0	3	2	2	2	1	1	2	1	2	1	2	1	2	1		3	1	3	3	0	0	3	2	3	2	1	21	2	1	3
74m	5	1	1	19	1	2	3	2	2	2	3	0	1	1	2	2	20	2	0	3	2	2	2	1	1	2	2	1	1	2	2	1	1		3	1	0	2	0	0	0	2	0	0	1	9	1	1	4
74o	4	3	2	21	2	1	7	2	1	1	1	5	1	1	3	1	0	2	0	2	1	2	2	1	1	1	1	1	1	2	2	2	1		0	1	1	2	2	1	3	2	0	0	1	13	2	3	3
75	1	1	1	19	1	2	4	4	2	2	2	6	2	2	3	1	0	2	7	1	1	1	1	1	1	1	1	1	1	2	1	2	1		0	0	0	0	0	1	2	1	0	0	3	7	1	4	4
75m	5	1	1	20	1	2	4	1	2	2	2	1	1	3	1	1	0	2	0	2	1	1	1	1	1	1	1	1	1	2	1	1	1		3	2	3	0	1	1	2	2	1	1	2	18	2	3	2
75o	4	1	1	19	1	1	2	2	2	2	2	5	1	3	3	2	10	2	0	1	1	1	1	1	1	1	1	1	1	2	2	2	2		1	1	0	1	0	0	2	0	0	0	0	5	1	3	1
76	1	1	1	21	2	2	9	4	1	1	1	7	2	2	3	1	0	2	0	3	2	2	2	1	1	2	1	2	1	2	2	1	1		3	2	3	3	3	3	3	2	1	2	2	27	2	1	3
76m	5	2	2	19	1	2	10	3	1	1	3	8	2	2	1	1	0	2	0	5	2	1	1	1	1	2	2	1	1	2	1	2	1		1	0	0	2	0	0	2	0	0	0	0	5	1	3	4
76o	4	3	2	20	1	2	9	3	1	1	2	3	1	2	2	1	0	2	0	2	1	2	1	2	1	2	1	2	1	2	1	2	2		2	1	2	3	0	1	2	1	0	0	1	13	2	2	3
77	1	1	1	21	2	1	5	3	2	2	1	6	2	2	2	1	0	2	0	4	2	2	1	2	1	1	1	1	1	2	1	2	1		3	3	3	2	2	3	3	3	0	0	0	22	2	2	4
77m	5	3	2	18	1	1	6	2	2	2	1	9	2	2	2	1	0	2	90	0	0	1	1	1	1	1	1	1	1	2	2	1	1		2	1	3	1	2	2	3	3	0	0	1	18	2	1	2
77o	4	3	2	21	2	2	7	3	1	1	1	3	1	2	1	1	0	2	0	1	1	2	2	1	1	1	1	1	1	2	1	2	1		3	2	0	0	0	0	3	0	0	0	0	8	1	2	4
78	1	1	1	18	1	2	1	4	2	2	1	7	2	3	2	1	0	2	0	3	2	2	2	1	1	1	1	1	1	1	1	1	1		2	3	3	2	0	3	3	3	3	3	3	28	2	1	4
78m	5	3	2	18	1	1	6	1	1	1	1	3	1	3	3	2	20	2	0	2	1	2	1	2	1	1	1	1	1	2	2	1	1		3	3	0	0	1	0	3	0	0	1	0	11	2	1	1
78o	4	3	2	22	2	1	6	4	2	2	2	8	2	3	2	1	0	2	0	4	2	2	2	1	1	1	1	1	1	2	2	1	1		3	3	3	3	0	0	3	3	2	1	3	24	2	1	4
79	1	1	1	18	1	1	1	2	2	2	1	9	2	2	2	2	17	2	0	2	1	1	1	1	1	1	1	1	1	2	2	1	1		1	1	1	1	0	2	1	3	0	0	1	11	2	3	4
79m	5	1	1	19	1	1	6	2	2	2	1	6	2	2	1	1	0	2	200	3	2	2	2	1	1	2	2	1	1	2	2	1	1		3	1	2	2	0	0	1	1	0	0	0	10	1	2	4
79o	4	2	2	24	2	1	7	2	1	1	1	3	1	2	3	2	5	2	1	2	1	2	2	1	1	1	1	1	1	2	1	2	1		1	2	1	1	2	2	3	1	0	1	0	14	2	2	3
7h	3	2	2	21	2	1	3	2	2	2	1	3	1	2	2	1	0	2	100	3	2	2	2	2	1	1	1	1	1	2	1	2	1		2	2	2	3	2	2	2	2	0	0	0	17	2	4	2
7hb	2	1	1	20	1	2	7	3	3	1	1	5	1	2	1	1	0	2	0	1	1	1	1	1	1	1	1	1	1	2	1	2	1		1	0	1	1	2	1	1	2	0	0	1	10	1	2	3
7m	5	1	1	23	2	1	6	2	2	2	1	3	1	3	2	2	20	2	0	2	1	2	2	1	1	1	1	1	1	2	2	1	1		0	1	1	1	0	0	0	0	0	0	0	3	1	4	4
7n	3	3	2	23	2	2	10	4	2	2	3	1	1	3	1	1	0	2	0	0	0	1	1	1	1	1	1	1	1	2	1	2	1		0	3	3	3	0	3	3	2	3	3	3	26	2	1	2
7o	4	3	2	20	1	1	6	2	3	1	1	7	2	2	2	1	0	2	0	3	2	2	2	1	1	1	1	1	1	2	2	2	2		1	1	0	1	1	3	3	3	3	0	3	19	2	1	1
8	1	1	1	21	2	2	1	2	2	2	1	6	2	2	1	1	0	2	0	3	2	2	2	1	1	1	1	1	1	2	1	2	1		2	1	0	1	0	0	1	2	0	0	0	7	1	3	4
80	1	1	1	18	1	2	1	1	1	1	1	4	1	2	2	1	0	2	50	1	1	1	1	1	1	2	2	1	1	2	1	2	1		1	2	1	2	0	1	2	0	0	0	1	10	1	1	4
80m	5	1	1	18	1	1	6	1	3	1	3	0	1	2	2	2	15	2	0	4	2	2	2	1	1	1	1	1	1	2	2	1	1		1	3	3	0	3	3	0	1	0	0	2	16	2	1	2
80o	4	2	2	21	2	2	7	3	1	1	1	5	1	3	1	1	0	2	0	2	1	2	2	1	1	1	1	1	1	2	2	2	2		3	1	2	1	0	0	1	1	0	0	0	9	1	3	4
81m	5	1	1	19	1	2	6	3	2	2	1	6	2	1	1	1	0	2	100	4	2	2	2	1	1	2	1	2	1	2	1	2	1		2	2	2	2	0	0	0	0	1	1	1	11	2	4	4
81o	4	2	2	22	2	2	8	2	2	2	1	5	1	3	1	2	40	2	0	4	2	1	1	1	1	2	2	1	1	2	2	1	1		3	2	3	1	0	0	0	3	3	0	3	18	2	4	4
82	1	1	1	24	2	2	1	2	1	1	2	4	1	2	2	1	0	2	0	3	2	2	2	1	1	2	1	2	1	2	1	2	1		1	1	2	2	0	1	1	0	0	0	1	9	1	2	3
82m	5	1	1	19	1	2	6	2	1	1	1	8	2	3	3	1	0	2	0	4	2	1	1	1	1	1	1	1	1	2	1	2	1		1	2	1	0	0	1	2	1	1	2	1	12	2	2	4
82o	4	3	2	24	2	1	6	3	1	1	1	7	2	2	2	1	0	2	0	3	2	2	2	2	1	2	1	2	1	2	2	2	2		3	1	3	3	0	2	3	3	1	0	0	19	2	2	1
83	1	1	1	22	2	1	11	3	2	2	2	7	2	2	2	1	0	2	0	5	2	1	1	1	1	1	1	1	1	2	2	1	1		0	2	0	0	1	2	1	1	0	0	1	8	1	2	4
83m	5	1	1	22	2	1	6	4	2	2	1	12	2	2	2	2	20	2	0	0	0	1	1	1	1	1	1	1	1	2	2	1	1		2	1	1	3	0	2	3	2	3	2	1	20	2	3	4
84	1	1	1	18	1	2	1	3	1	1	1	7	2	2	1	1	0	2	0	4	2	1	1	1	1	2	1	2	1	2	1	2	1		3	2	2	1	2	2	3	0	3	0	0	18	2	2	4
84m	5	2	2	22	2	1	6	2	2	2	1	8	2	1	1	2	30	2	0	2	1	2	2	1	1	1	1	1	1	2	2	1	1		0	3	3	3	1	2	2	2	2	1	1	20	2	2	3
85	1	1	1	21	2	1	4	2	2	2	1	5	1	1	1	2	20	2	0	4	2	1	1	1	1	1	1	1	1	2	2	2	1		1	1	0	0	2	2	2	2	2	0	3	15	2	2	2
85m	5	2	2	20	1	1	6	3	2	2	1	10	2	1	2	2	20	2	0	4	2	1	1	1	1	1	1	1	1	2	2	1	1		1	1	2	2	1	2	3	2	1	0	1	16	2	2	3
86	1	1	1	23	2	1	4	2	2	2	1	6	2	2	3	2	20	2	25	3	2	1	1	1	1	1	1	1	1	2	2	1	1		3	1	3	0	1	1	2	2	0	0	0	13	2	2	2
86m	5	1	1	20	1	1	6	3	1	1	1	8	2	2	2	2	20	2	0	2	1	1	1	1	1	1	1	1	1	2	2	1	1		3	3	3	1	0	1	3	3	0	0	0	17	2	1	4
87	1	1	1	22	2	1	1	4	2	2	1	5	1	2	1	1	0	2	0	1	1	1	1	1	1	1	1	1	1	2	2	1	1		1	2	0	1	1	0	3	0	0	0	0	8	1	3	4
87m	5	1	1	19	1	1	6	2	1	1	3	9	2	1	2	2	20	2	0	2	1	1	1	1	1	1	1	1	1	2	2	1	1		3	1	2	2	0	1	3	2	1	1	0	16	2	1	4
88	1	1	1	22	2	1	1	4	2	2	1	5	1	2	3	1	0	2	0	2	1	2	2	1	1	1	1	1	1	2	2	1	1		0	1	1	1	3	0	3	2	0	0	0	11	2	3	3
88m	5	2	2	21	2	1	6	1	2	2	1	6	2	2	2	1	0	2	0	3	2	1	1	1	1	1	1	1	1	2	2	1	1		3	1	3	0	1	1	2	2	1	1	0	15	2	1	2
89	1	1	1	20	1	2	1	2	1	1	1	5	1	2	1	1	0	2	0	2	1	2	2	1	1	1	1	1	1	2	1	2	1		0	1	0	1	0	0	3	0	0	0	0	5	1	1	4
89m	5	1	1	25	2	1	6	4	1	1	2	3	1	3	3	2	20	2	0	2	1	2	1	2	1	2	1	1	1	2	2	2	1		2	0	2	1	2	1	2	2	1	1	1	15	2	2	1
8h	3	1	1	19	1	2	3	2	1	1	1	6	2	2	2	1	0	2	0	4	2	1	1	1	1	1	1	1	1	2	1	2	1		1	1	3	0	3	3	3	3	0	0	0	17	2	1	1
8hb	2	1	1	20	1	2	7	3	1	1	1	7	2	2	3	1	0	2	0	1	1	1	1	1	1	1	1	1	1	2	2	1	1		0	1	0	1	0	0	0	0	0	0	1	3	1	4	4
8m	5	3	2	20	1	2	6	3	1	1	1	8	2	2	2	1	0	2	0	2	1	2	2	1	1	1	1	1	1	2	2	1	1		3	1	3	3	2	2	2	3	3	1	3	26	2	1	1
8o	4	1	1	22	2	1	6	1	1	1	1	7	2	2	2	1	0	2	0	2	1	2	2	1	1	1	1	1	1	2	2	1	1		2	1	3	2	1	3	3	3	3	2	3	26	2	1	1
9	1	1	1	22	2	1	1	3	2	2	1	6	2	3	2	2	20	2	0	3	2	2	1	2	1	2	1	2	1	2	2	2	1		1	2	1	2	0	0	3	0	0	0	0	9	1	1	1
90	1	1	1	20	1	2	4	99999	2	2	1	6	2	3	1	2	0	2	0	5	2	2	2	1	1	1	1	1	1	2	1	2	1		3	2	2	1	2	1	1	1	1	2	1	17	2	2	2
90m	5	2	2	24	2	1	6	4	1	1	1	5	1	2	2	2	14	2	100	2	1	2	1	2	1	2	1	1	1	2	1	2	1		2	1	2	1	2	1	1	2	2	0	0	14	2	1	2
91	1	1	1	20	1	1	1	2	1	1	1	5	1	3	2	1	0	2	200	3	2	2	2	1	1	2	1	2	1	2	2	1	1		3	3	2	2	0	0	2	3	3	3	3	24	2	1	3
91m	5	3	2	23	2	1	6	2	1	1	1	5	1	3	3	2	11	2	0	2	1	2	1	1	1	2	1	1	1	2	1	2	1		1	1	2	1	1	1	1	1	0	0	0	9	1	3	3
92	1	1	1	23	2	1	1	2	2	2	1	9	2	3	2	2	20	2	0	2	1	1	1	1	1	1	1	1	1	2	2	2	1		3	2	0	1	2	2	2	2	2	0	1	17	2	2	2
92m	5	2	2	19	1	1	6	3	2	2	1	7	2	2	3	1	0	2	35	2	1	2	2	2	1	2	1	1	1	2	2	2	1		2	1	1	2	2	1	1	1	1	1	1	14	2	1	3
93	1	1	1	20	1	1	1	3	2	2	1	6	2	3	2	2	12	2	0	2	1	2	2	1	1	1	1	1	1	2	2	2	1		1	1	1	1	0	1	1	1	0	0	0	7	1	2	2
93m	5	1	1	22	2	1	6	2	1	1	1	9	2	3	3	2	20	2	0	2	1	2	2	2	1	2	1	2	1	2	2	2	2		2	1	2	2	0	2	2	2	0	0	0	13	2	1	4
94	1	1	1	19	1	1	4	2	3	1	1	8	2	3	2	1	0	2	0	5	2	2	2	1	1	1	1	1	1	2	2	1	1		3	3	3	3	2	1	3	3	1	0	3	25	2	1	2
94m	5	1	1	23	2	1	6	2	1	1	1	9	2	2	2	1	0	2	100	3	2	2	1	2	1	2	1	1	1	2	1	1	1		2	1	2	1	1	1	2	3	1	2	1	17	2	2	2
95	1	1	1	21	2	1	1	2	2	2	1	4	1	2	2	1	0	2	30	2	1	2	2	1	1	1	1	1	1	2	1	2	1		3	3	1	2	0	1	1	0	1	0	1	13	2	1	3
95m	5	2	2	20	1	1	6	3	2	2	1	8	2	2	3	1	0	2	0	3	2	2	1	2	1	2	2	1	1	2	2	2	2		2	2	1	2	1	1	1	1	0	0	1	12	2	3	3
96	1	1	1	19	1	1	1	2	3	1	1	10	2	1	3	1	0	2	0	5	2	2	2	1	1	1	1	1	1	2	2	2	2		1	0	0	1	0	0	3	0	0	0	1	6	1	4	3
96m	5	2	2	20	1	1	6	3	2	2	1	10	2	2	1	1	0	2	0	4	2	2	1	2	1	2	1	2	1	2	2	1	1		3	2	2	1	3	3	3	3	2	2	1	25	2	1	1
97	1	1	1	20	1	1	4	4	2	2	1	4	1	2	3	2	20	2	0	3	2	2	2	1	1	2	2	1	1	2	2	1	1		2	2	1	2	1	1	2	2	1	0	0	14	2	2	2
97m	5	1	1	20	1	1	6	2	2	2	1	5	1	2	2	2	20	2	0	2	1	2	1	2	1	2	1	1	1	2	1	1	1		3	1	2	2	1	1	2	2	1	1	1	17	2	1	2
98	1	1	1	20	1	2	1	2	1	1	1	4	1	2	2	1	0	2	0	4	2	2	2	1	1	2	1	2	1	2	1	2	1		2	0	3	2	1	1	3	0	0	0	0	12	2	3	4
98m	5	3	2	19	1	1	6	1	1	1	1	7	2	2	3	1	0	2	0	3	2	2	1	2	1	2	1	1	1	2	1	2	1		2	2	2	2	0	1	2	2	1	1	0	15	2	3	3
99	1	1	1	20	1	2	1	4	1	1	1	5	1	2	1	1	0	2	0	3	2	2	2	1	1	2	1	2	1	2	1	2	1		1	1	0	0	0	0	2	0	0	0	0	4	1	3	4
99m	5	1	1	21	2	1	6	2	1	1	1	8	2	2	3	1	0	2	20	2	1	2	1	2	1	2	1	1	1	2	2	2	2		2	0	2	2	1	1	2	3	0	1	1	15	2	2	2
9h	3	1	1	21	2	2	6	2	1	1	3	7	2	2	2	1	0	2	0	5	2	2	1	2	1	1	1	1	1	2	2	2	1		1	1	2	1	1	2	3	3	0	0	0	14	2	2	4
9hb	2	1	1	20	1	1	7	3	1	1	1	7	2	2	2	2	20	2	0	3	2	2	2	2	1	1	1	1	1	2	2	2	1		1	1	0	0	2	0	2	0	0	0	0	6	1	4	4
9m	5	2	2	20	1	1	6	2	2	2	1	5	1	3	2	2	20	2	0	3	2	2	1	2	1	1	1	1	1	2	1	2	1		2	1	3	2	0	2	3	3	2	3	3	24	2	1	1
9n	3	3	2	23	2	2	10	4	2	2	3	0	1	3	1	1	0	2	0	0	0	1	1	1	1	1	1	1	1	2	2	2	1		2	1	3	3	0	2	3	3	1	0	2	20	2	1	2
[truncated: 29 more columns]
